# Supplementary material for: Ethyl 1-(2-hy­droxy­eth­yl)-2-phenyl-1H-benzimidazole-5-carboxyl­ate
Source: Acta Crystallogr Sect E Struct Rep Online. 2010 Jun 26;66(Pt 7):o1824–5. doi: 10.1107/S1600536810023639 (PMC3006730; doi:10.1107/S1600536810023639)
Supplement: Supplementary file 1 [file e-66-o1824-sup1.cif]

##############################################################################
###                                                                        ###
###        Electronic paper (Acta Crystallographica Section E)             ###
###                                                                        ###
##############################################################################
#                                                                            #
# This CIF contains the data in a paper accepted for publication in Acta     #
# Crystallographica Section E. It conforms to the requirements of Notes      #
# for Authors for Section E, and has been peer reviewed under the auspices   #
# of the IUCr Commission on Journals.                                        #
#                                                                            #
# Full details of the Crystallographic Information File format               #
# are given in the paper "The Crystallographic Information File (CIF):       #
# a New Standard Archive File for Crystallography" by S. R. Hall, F. H.      #
# Allen and I. D. Brown [Acta Cryst. (1991), A47, 655-685].                  #
#                                                                            #
# The current version of the core CIF dictionary is obtainable from          #
# ftp://ftp.iucr.org/pub/cif_core.dic. The current version number is 2.4.    #
#                                                                            #
# Software is freely available for graphical display of the structure(s) in  #
# this CIF.  For information consult the CIF home page http://www.iucr.org/  #
# cif/home.html                                                              #
#                                                                            #
# This file may be used for bona fide research purposes within the           #
# scientific community so long as proper attribution is given to the journal # 
# article from which it was obtained.                                        #
#                                                                            #
##############################################################################
                                             
data_global
_audit_creation_method     'form.cif (version 2.0)'
_journal_data_validation_number     ?
_journal_date_recd_electronic     2010-06-09
_journal_date_accepted     2010-06-18
_journal_name_full     'Acta Crystallographica, Section E'
_journal_year     2010
_journal_volume     66
_journal_issue      7
_journal_page_first     o1824
_journal_page_last     o1825
_journal_paper_category     QO
_journal_coeditor_code     LH5069
_publ_contact_author_name     'Prof. Fun, Hoong-Kun'
_publ_contact_author_address
;
      X-ray Crystallography Unit
      School of Physics
      Universiti Sains Malaysia
      11800 USM, Penang
      MALAYSIA
;
_publ_contact_author_email     'hkfun@usm.my'
_publ_contact_author_fax     '604 6579150'
_publ_contact_author_phone     '604 6533652'
_publ_section_title
;
Ethyl 1-(2-hydroxyethyl)-2-phenyl-1<i>H</i>-benzimidazole-5-carboxylate
;
loop_
    _publ_author_name
    _publ_author_footnote
    _publ_author_address
    'Nurasyikin Hamzah' ?
;     Kuliyyah of Science
      International Islamic University Malaysia
      Jalan Sultan Ahmad Shah
      Bandar Indera Mahkota
      25200 Kuantan, Pahang
      Malaysia
;
    'Shafida Abd. Hamid' ?
;     Kuliyyah of Science
      International Islamic University Malaysia
      Jalan Sultan Ahmad Shah
      Bandar Indera Mahkota
      25200 Kuantan, Pahang
      Malaysia
;
    'Aisyah Saad Abdul Rahim'
;
      Additional correspondence author, e-mail: aisyah@usm.my.
;
;     School of Pharmaceutical Sciences
      Universiti Sains Malaysia
      11800 USM, Penang
      Malaysia
;
    'Mohd Mustaqim Rosli' ?
;
      X-ray Crystallography Unit
      School of Physics
      Universiti Sains Malaysia
      11800 USM, Penang
      Malaysia
;
    'Hoong-Kun Fun'
;
      Thomson Reuters ResearcherID: A-3561-2009.
;
;     X-ray Crystallography Unit
      School of Physics
      Universiti Sains Malaysia
      11800 USM, Penang
      Malaysia
;
data_I
_audit_creation_method     SHELXL-97
_chemical_name_systematic
;
Ethyl 1-(2-hydroxyethyl)-2-phenyl-1<i>H</i>-benzimidazole-5-carboxylate
;
_chemical_name_common
;
Ethyl 1-(2-hydroxyethyl)-2-phenyl-1<i>H</i>-benzimidazole-5-carboxylate
;
_chemical_formula_moiety     'C18 H18 N2 O3'
_chemical_formula_sum     'C18 H18 N2 O3'
_chemical_formula_iupac     'C18 H18 N2 O3'
_chemical_formula_weight     310.34
_chemical_melting_point     ?
_symmetry_cell_setting     triclinic
_symmetry_space_group_name_H-M     'P -1'
_symmetry_space_group_name_Hall     '-P 1'
loop_
    _symmetry_equiv_pos_as_xyz
    'x, y, z'
    '-x, -y, -z'
_cell_length_a     8.997(2)
_cell_length_b     12.988(3)
_cell_length_c     15.030(3)
_cell_angle_alpha     103.764(6)
_cell_angle_beta     107.202(6)
_cell_angle_gamma     102.929(6)
_cell_volume     1545.5(6)
_cell_formula_units_Z     4
_cell_measurement_reflns_used     6508
_cell_measurement_theta_min     2.61
_cell_measurement_theta_max     31.10
_cell_measurement_temperature     100.0(10)
_exptl_crystal_description     block
_exptl_crystal_colour     colourless
_exptl_crystal_size_max     0.34
_exptl_crystal_size_mid     0.20
_exptl_crystal_size_min     0.11
_exptl_crystal_density_diffrn     1.334
_exptl_crystal_density_meas     ?
_exptl_crystal_density_method     'not measured'
_exptl_crystal_F_000     656
_exptl_absorpt_coefficient_mu     0.092
_exptl_absorpt_correction_type     multi-scan
_exptl_absorpt_process_details     '(SADABS; Bruker, 2009)'
_exptl_absorpt_correction_T_min     0.9698
_exptl_absorpt_correction_T_max     0.9896
_exptl_special_details
;
The crystal was placed in the cold stream of an Oxford Cyrosystems Cobra
open-flow nitrogen cryostat (Cosier & Glazer, 1986) operating at 100.0(1) K.
;
_diffrn_ambient_temperature     100.0(10)
_diffrn_radiation_type     MoK\a
_diffrn_radiation_wavelength     0.71073
_diffrn_radiation_source     'fine-focus sealed tube'
_diffrn_radiation_monochromator     graphite
_diffrn_measurement_device_type
;
Bruker APEXII DUO CCD area-detector diffractometer
;
_diffrn_measurement_method     '\f and \w scans'
_diffrn_detector_area_resol_mean     ?
_diffrn_reflns_number     34907
_diffrn_reflns_av_R_equivalents     0.0511
_diffrn_reflns_av_sigmaI/netI     0.0491
_diffrn_reflns_theta_min     1.50
_diffrn_reflns_theta_max     31.13
_diffrn_reflns_theta_full     31.13
_diffrn_measured_fraction_theta_max     0.987
_diffrn_measured_fraction_theta_full     0.987
_diffrn_reflns_limit_h_min     -13
_diffrn_reflns_limit_h_max     13
_diffrn_reflns_limit_k_min     -18
_diffrn_reflns_limit_k_max     18
_diffrn_reflns_limit_l_min     -21
_diffrn_reflns_limit_l_max     21
_diffrn_standards_number     0
_diffrn_standards_interval_count     .
_diffrn_standards_interval_time     .
_diffrn_standards_decay_%     ?
_refine_special_details
;
 Refinement of F^2^ against ALL reflections.  The weighted R-factor wR and
 goodness of fit S are based on F^2^, conventional R-factors R are based
 on F, with F set to zero for negative F^2^. The threshold expression of
 F^2^ > 2sigma(F^2^) is used only for calculating R-factors(gt) etc. and is
 not relevant to the choice of reflections for refinement.  R-factors based
 on F^2^ are statistically about twice as large as those based on F, and R-
 factors based on ALL data will be even larger.
;
_reflns_number_total     9838
_reflns_number_gt     6952
_reflns_threshold_expression     I>2\s(I)
_refine_ls_structure_factor_coef     Fsqd
_refine_ls_matrix_type     full
_refine_ls_R_factor_all     0.0783
_refine_ls_R_factor_gt     0.0508
_refine_ls_wR_factor_gt     0.1412
_refine_ls_wR_factor_ref     0.1672
_refine_ls_goodness_of_fit_ref     1.035
_refine_ls_restrained_S_all     1.035
_refine_ls_number_reflns     9838
_refine_ls_number_parameters     425
_refine_ls_number_restraints     0
_refine_ls_hydrogen_treatment     mixed
_refine_ls_weighting_scheme     calc
_refine_ls_weighting_details
         'calc w=1/[\s^2^(Fo^2^)+(0.0944P)^2^+0.2365P] where P=(Fo^2^+2Fc^2^)/3'
_atom_sites_solution_hydrogens     geom
_atom_sites_solution_primary     direct
_atom_sites_solution_secondary     difmap
_refine_ls_shift/su_max     0.001
_refine_ls_shift/su_mean     0.000
_refine_diff_density_max     0.410
_refine_diff_density_min     -0.397
_refine_ls_extinction_method     none
_refine_ls_extinction_coef     ?
loop_
    _atom_type_symbol
    _atom_type_description
    _atom_type_scat_dispersion_real
    _atom_type_scat_dispersion_imag
    _atom_type_scat_source
    'C' 'C' 0.0033 0.0016
                         'International Tables Vol C Tables 4.2.6.8 and 6.1.1.4'
    'H' 'H' 0.0000 0.0000
                         'International Tables Vol C Tables 4.2.6.8 and 6.1.1.4'
    'N' 'N' 0.0061 0.0033
                         'International Tables Vol C Tables 4.2.6.8 and 6.1.1.4'
    'O' 'O' 0.0106 0.0060
                         'International Tables Vol C Tables 4.2.6.8 and 6.1.1.4'
_computing_data_collection     'APEX2 (Bruker, 2009)'
_computing_cell_refinement     'SAINT (Bruker, 2009)'
_computing_data_reduction     'SAINT (Bruker, 2009)'
_computing_structure_solution     'SHELXTL (Sheldrick, 2008)'
_computing_structure_refinement     'SHELXTL (Sheldrick, 2008)'
_computing_molecular_graphics     'SHELXTL (Sheldrick, 2008)'
_computing_publication_material
                             'SHELXTL (Sheldrick, 2008) and PLATON (Spek, 2009)'
loop_
    _atom_site_type_symbol
    _atom_site_label
    _atom_site_fract_x
    _atom_site_fract_y
    _atom_site_fract_z
    _atom_site_U_iso_or_equiv
    _atom_site_adp_type
    _atom_site_calc_flag
    _atom_site_refinement_flags
    _atom_site_occupancy
    _atom_site_disorder_assembly
    _atom_site_disorder_group
    O O1A 1.15213(13) 0.95597(9) 0.66787(8) 0.0189(2) Uani d . 1 . .
    O O2A 0.54072(14) 1.15419(10) 0.96176(9) 0.0311(3) Uani d . 1 . .
    O O3A 0.78042(13) 1.28774(9) 1.05882(8) 0.0235(2) Uani d . 1 . .
    N N1A 1.02010(14) 0.92733(10) 0.82790(8) 0.0147(2) Uani d . 1 . .
    N N2A 0.74895(14) 0.84883(10) 0.78666(9) 0.0155(2) Uani d . 1 . .
    C C1A 0.96687(16) 1.00752(11) 0.87590(10) 0.0148(2) Uani d . 1 . .
    C C2A 1.05169(17) 1.11622(12) 0.94178(10) 0.0171(3) Uani d . 1 . .
    H H2AA 1.1641 1.1480 0.9596 0.020 Uiso calc R 1 . .
    C C3A 0.95920(17) 1.17389(12) 0.97904(10) 0.0171(3) Uani d . 1 . .
    H H3AA 1.0110 1.2462 1.0233 0.021 Uiso calc R 1 . .
    C C4A 0.78835(17) 1.12585(12) 0.95159(10) 0.0160(3) Uani d . 1 . .
    C C5A 0.70664(17) 1.01725(12) 0.88665(10) 0.0161(3) Uani d . 1 . .
    H H5AA 0.5943 0.9853 0.8689 0.019 Uiso calc R 1 . .
    C C6A 0.79750(16) 0.95790(12) 0.84909(10) 0.0150(3) Uani d . 1 . .
    C C7A 0.88525(16) 0.83316(11) 0.77649(10) 0.0149(3) Uani d . 1 . .
    C C8A 0.88701(16) 0.72261(11) 0.72397(10) 0.0161(3) Uani d . 1 . .
    C C9A 0.78407(17) 0.62979(12) 0.73233(11) 0.0192(3) Uani d . 1 . .
    H H9AA 0.7178 0.6404 0.7686 0.023 Uiso calc R 1 . .
    C C10A 0.78010(19) 0.52256(13) 0.68722(12) 0.0219(3) Uani d . 1 . .
    H H10A 0.7113 0.4616 0.6931 0.026 Uiso calc R 1 . .
    C C11A 0.87878(19) 0.50601(13) 0.63319(12) 0.0234(3) Uani d . 1 . .
    H H11A 0.8785 0.4342 0.6043 0.028 Uiso calc R 1 . .
    C C12A 0.97797(19) 0.59712(13) 0.62236(12) 0.0235(3) Uani d . 1 . .
    H H12A 1.0425 0.5858 0.5850 0.028 Uiso calc R 1 . .
    C C13A 0.98171(18) 0.70472(12) 0.66663(11) 0.0195(3) Uani d . 1 . .
    H H13A 1.0474 0.7651 0.6582 0.023 Uiso calc R 1 . .
    C C14A 1.19033(16) 0.94750(12) 0.83426(10) 0.0170(3) Uani d . 1 . .
    H H14A 1.2089 0.8763 0.8138 0.020 Uiso calc R 1 . .
    H H14B 1.2633 0.9868 0.9023 0.020 Uiso calc R 1 . .
    C C15A 1.23125(17) 1.01573(12) 0.77022(10) 0.0178(3) Uani d . 1 . .
    H H15A 1.1993 1.0824 0.7850 0.021 Uiso calc R 1 . .
    H H15B 1.3490 1.0392 0.7867 0.021 Uiso calc R 1 . .
    C C16A 0.68862(19) 1.18841(12) 0.98976(11) 0.0195(3) Uani d . 1 . .
    C C17A 0.6900(2) 1.35453(14) 1.09824(13) 0.0270(3) Uani d . 1 . .
    H H17A 0.6001 1.3559 1.0441 0.032 Uiso calc R 1 . .
    H H17B 0.7622 1.4307 1.1334 0.032 Uiso calc R 1 . .
    C C18A 0.6227(2) 1.30985(16) 1.16688(13) 0.0309(4) Uani d . 1 . .
    H H18A 0.5706 1.3591 1.1944 0.046 Uiso calc R 1 . .
    H H18B 0.7105 1.3051 1.2190 0.046 Uiso calc R 1 . .
    H H18C 0.5438 1.2369 1.1310 0.046 Uiso calc R 1 . .
    O O1B 0.44589(13) 0.70587(9) 0.63176(8) 0.0198(2) Uani d . 1 . .
    O O2B 0.98042(13) 1.37266(9) 0.85047(9) 0.0261(2) Uani d . 1 . .
    O O3B 0.72718(13) 1.37041(9) 0.84618(8) 0.0218(2) Uani d . 1 . .
    N N1B 0.56260(14) 0.88812(10) 0.55835(8) 0.0146(2) Uani d . 1 . .
    N N2B 0.83526(14) 0.96642(10) 0.60695(9) 0.0159(2) Uani d . 1 . .
    C C1B 0.60025(16) 0.99572(11) 0.61970(10) 0.0144(2) Uani d . 1 . .
    C C2B 0.50052(16) 1.05442(12) 0.64814(10) 0.0163(3) Uani d . 1 . .
    H H2BA 0.3873 1.0224 0.6255 0.020 Uiso calc R 1 . .
    C C3B 0.57926(17) 1.16295(12) 0.71190(10) 0.0170(3) Uani d . 1 . .
    H H3BA 0.5174 1.2055 0.7320 0.020 Uiso calc R 1 . .
    C C4B 0.75098(17) 1.21029(11) 0.74702(10) 0.0158(3) Uani d . 1 . .
    C C5B 0.84839(16) 1.15126(11) 0.71697(10) 0.0155(3) Uani d . 1 . .
    H H5BA 0.9618 1.1830 0.7404 0.019 Uiso calc R 1 . .
    C C6B 0.77088(16) 1.04313(11) 0.65068(10) 0.0146(2) Uani d . 1 . .
    C C7B 0.70751(16) 0.87512(11) 0.55223(10) 0.0150(3) Uani d . 1 . .
    C C8B 0.72348(17) 0.77623(12) 0.48846(10) 0.0169(3) Uani d . 1 . .
    C C9B 0.83211(19) 0.79407(13) 0.43951(12) 0.0235(3) Uani d . 1 . .
    H H9BA 0.8894 0.8666 0.4467 0.028 Uiso calc R 1 . .
    C C10B 0.8546(2) 0.70370(15) 0.38006(13) 0.0299(4) Uani d . 1 . .
    H H10B 0.9284 0.7160 0.3486 0.036 Uiso calc R 1 . .
    C C11B 0.7677(2) 0.59535(14) 0.36748(13) 0.0270(3) Uani d . 1 . .
    H H11B 0.7813 0.5352 0.3264 0.032 Uiso calc R 1 . .
    C C12B 0.66018(19) 0.57676(13) 0.41618(12) 0.0224(3) Uani d . 1 . .
    H H12B 0.6027 0.5040 0.4082 0.027 Uiso calc R 1 . .
    C C13B 0.63813(17) 0.66645(12) 0.47681(11) 0.0187(3) Uani d . 1 . .
    H H13B 0.5666 0.6536 0.5097 0.022 Uiso calc R 1 . .
    C C14B 0.39725(16) 0.80879(12) 0.51552(10) 0.0166(3) Uani d . 1 . .
    H H14C 0.3917 0.7454 0.4636 0.020 Uiso calc R 1 . .
    H H14D 0.3204 0.8442 0.4864 0.020 Uiso calc R 1 . .
    C C15B 0.34895(17) 0.76807(12) 0.59306(11) 0.0187(3) Uani d . 1 . .
    H H15C 0.3599 0.8320 0.6463 0.022 Uiso calc R 1 . .
    H H15D 0.2347 0.7220 0.5639 0.022 Uiso calc R 1 . .
    C C16B 0.83472(18) 1.32504(12) 0.81937(10) 0.0179(3) Uani d . 1 . .
    C C17B 0.7947(2) 1.48136(13) 0.91805(12) 0.0243(3) Uani d . 1 . .
    H H17C 0.8708 1.5301 0.9000 0.029 Uiso calc R 1 . .
    H H17D 0.8527 1.4787 0.9827 0.029 Uiso calc R 1 . .
    C C18B 0.6526(2) 1.52376(16) 0.91910(15) 0.0354(4) Uani d . 1 . .
    H H18D 0.6924 1.5977 0.9659 0.053 Uiso calc R 1 . .
    H H18E 0.5786 1.4750 0.9374 0.053 Uiso calc R 1 . .
    H H18F 0.5960 1.5256 0.8547 0.053 Uiso calc R 1 . .
    H H1OA 1.061(3) 0.9613(18) 0.6519(16) 0.033(6) Uiso d . 1 . .
    H H1OB 0.551(3) 0.753(2) 0.6837(18) 0.048(7) Uiso d . 1 . .
loop_
    _atom_site_aniso_label
    _atom_site_aniso_U_11
    _atom_site_aniso_U_22
    _atom_site_aniso_U_33
    _atom_site_aniso_U_12
    _atom_site_aniso_U_13
    _atom_site_aniso_U_23
    O1A 0.0133(5) 0.0260(5) 0.0181(5) 0.0069(4) 0.0064(4) 0.0070(4)
    O2A 0.0197(5) 0.0316(6) 0.0346(7) 0.0082(5) 0.0096(5) -0.0017(5)
    O3A 0.0230(5) 0.0193(5) 0.0255(6) 0.0058(4) 0.0114(4) 0.0006(4)
    N1A 0.0137(5) 0.0153(5) 0.0152(5) 0.0043(4) 0.0061(4) 0.0048(4)
    N2A 0.0133(5) 0.0161(5) 0.0162(5) 0.0036(4) 0.0058(4) 0.0045(4)
    C1A 0.0155(6) 0.0160(6) 0.0139(6) 0.0049(5) 0.0064(5) 0.0055(5)
    C2A 0.0146(6) 0.0178(6) 0.0168(6) 0.0031(5) 0.0047(5) 0.0056(5)
    C3A 0.0178(6) 0.0164(6) 0.0152(6) 0.0036(5) 0.0055(5) 0.0042(5)
    C4A 0.0169(6) 0.0176(6) 0.0142(6) 0.0058(5) 0.0059(5) 0.0056(5)
    C5A 0.0140(6) 0.0183(6) 0.0158(6) 0.0046(5) 0.0053(5) 0.0059(5)
    C6A 0.0148(6) 0.0162(6) 0.0135(6) 0.0041(5) 0.0048(5) 0.0051(5)
    C7A 0.0143(6) 0.0164(6) 0.0144(6) 0.0038(5) 0.0056(5) 0.0061(5)
    C8A 0.0141(6) 0.0163(6) 0.0166(6) 0.0051(5) 0.0038(5) 0.0052(5)
    C9A 0.0179(6) 0.0194(7) 0.0204(7) 0.0046(5) 0.0077(5) 0.0073(5)
    C10A 0.0207(7) 0.0168(7) 0.0262(7) 0.0038(5) 0.0072(6) 0.0076(6)
    C11A 0.0223(7) 0.0171(7) 0.0274(8) 0.0052(6) 0.0080(6) 0.0035(6)
    C12A 0.0230(7) 0.0211(7) 0.0277(8) 0.0072(6) 0.0137(6) 0.0044(6)
    C13A 0.0190(6) 0.0180(7) 0.0215(7) 0.0046(5) 0.0091(6) 0.0054(5)
    C14A 0.0131(6) 0.0204(7) 0.0187(6) 0.0060(5) 0.0068(5) 0.0068(5)
    C15A 0.0131(6) 0.0211(7) 0.0196(7) 0.0040(5) 0.0071(5) 0.0071(5)
    C16A 0.0227(7) 0.0199(7) 0.0163(6) 0.0079(5) 0.0077(5) 0.0049(5)
    C17A 0.0333(8) 0.0218(7) 0.0321(8) 0.0130(6) 0.0202(7) 0.0055(6)
    C18A 0.0329(9) 0.0348(9) 0.0279(8) 0.0157(7) 0.0129(7) 0.0084(7)
    O1B 0.0212(5) 0.0172(5) 0.0204(5) 0.0043(4) 0.0072(4) 0.0073(4)
    O2B 0.0185(5) 0.0217(6) 0.0302(6) 0.0023(4) 0.0064(5) 0.0019(5)
    O3B 0.0196(5) 0.0198(5) 0.0242(5) 0.0064(4) 0.0088(4) 0.0032(4)
    N1B 0.0121(5) 0.0158(5) 0.0157(5) 0.0033(4) 0.0054(4) 0.0057(4)
    N2B 0.0138(5) 0.0166(6) 0.0178(6) 0.0048(4) 0.0059(4) 0.0067(4)
    C1B 0.0130(6) 0.0158(6) 0.0145(6) 0.0033(5) 0.0046(5) 0.0066(5)
    C2B 0.0127(6) 0.0202(7) 0.0169(6) 0.0051(5) 0.0060(5) 0.0072(5)
    C3B 0.0160(6) 0.0194(7) 0.0177(6) 0.0065(5) 0.0077(5) 0.0071(5)
    C4B 0.0168(6) 0.0156(6) 0.0148(6) 0.0038(5) 0.0060(5) 0.0053(5)
    C5B 0.0131(6) 0.0171(6) 0.0163(6) 0.0036(5) 0.0046(5) 0.0073(5)
    C6B 0.0127(6) 0.0167(6) 0.0161(6) 0.0049(5) 0.0057(5) 0.0078(5)
    C7B 0.0133(6) 0.0172(6) 0.0163(6) 0.0051(5) 0.0055(5) 0.0080(5)
    C8B 0.0154(6) 0.0186(7) 0.0173(6) 0.0054(5) 0.0064(5) 0.0063(5)
    C9B 0.0247(7) 0.0223(7) 0.0304(8) 0.0085(6) 0.0165(6) 0.0118(6)
    C10B 0.0358(9) 0.0295(8) 0.0367(9) 0.0138(7) 0.0267(8) 0.0123(7)
    C11B 0.0291(8) 0.0244(8) 0.0288(8) 0.0112(6) 0.0143(7) 0.0038(6)
    C12B 0.0209(7) 0.0178(7) 0.0270(8) 0.0052(5) 0.0089(6) 0.0053(6)
    C13B 0.0170(6) 0.0190(7) 0.0212(7) 0.0055(5) 0.0081(5) 0.0073(5)
    C14B 0.0117(6) 0.0183(6) 0.0177(6) 0.0026(5) 0.0043(5) 0.0054(5)
    C15B 0.0160(6) 0.0189(7) 0.0224(7) 0.0032(5) 0.0099(5) 0.0074(5)
    C16B 0.0191(6) 0.0175(6) 0.0177(6) 0.0058(5) 0.0069(5) 0.0070(5)
    C17B 0.0266(8) 0.0190(7) 0.0251(8) 0.0071(6) 0.0107(6) 0.0022(6)
    C18B 0.0384(10) 0.0310(9) 0.0467(11) 0.0165(8) 0.0253(9) 0.0126(8)
_geom_special_details
;
 All esds (except the esd in the dihedral angle between two l.s. planes)
 are estimated using the full covariance matrix.  The cell esds are taken
 into account individually in the estimation of esds in distances, angles
 and torsion angles; correlations between esds in cell parameters are only
 used when they are defined by crystal symmetry.  An approximate (isotropic)
 treatment of cell esds is used for estimating esds involving l.s. planes.
;
loop_
    _geom_bond_atom_site_label_1
    _geom_bond_atom_site_label_2
    _geom_bond_site_symmetry_2
    _geom_bond_distance
    _geom_bond_publ_flag
    O1A C15A . 1.4186(18) ?
    O1A H1OA . 0.81(2) ?
    O2A C16A . 1.2085(19) ?
    O3A C16A . 1.3427(18) ?
    O3A C17A . 1.4564(18) ?
    N1A C7A . 1.3772(18) ?
    N1A C1A . 1.3801(17) ?
    N1A C14A . 1.4647(18) ?
    N2A C7A . 1.3328(18) ?
    N2A C6A . 1.3879(18) ?
    C1A C2A . 1.4007(19) ?
    C1A C6A . 1.4048(19) ?
    C2A C3A . 1.386(2) ?
    C2A H2AA . 0.9300 ?
    C3A C4A . 1.413(2) ?
    C3A H3AA . 0.9300 ?
    C4A C5A . 1.393(2) ?
    C4A C16A . 1.484(2) ?
    C5A C6A . 1.3889(19) ?
    C5A H5AA . 0.9300 ?
    C7A C8A . 1.471(2) ?
    C8A C13A . 1.396(2) ?
    C8A C9A . 1.4030(19) ?
    C9A C10A . 1.384(2) ?
    C9A H9AA . 0.9300 ?
    C10A C11A . 1.387(2) ?
    C10A H10A . 0.9300 ?
    C11A C12A . 1.389(2) ?
    C11A H11A . 0.9300 ?
    C12A C13A . 1.386(2) ?
    C12A H12A . 0.9300 ?
    C13A H13A . 0.9300 ?
    C14A C15A . 1.522(2) ?
    C14A H14A . 0.9700 ?
    C14A H14B . 0.9700 ?
    C15A H15A . 0.9700 ?
    C15A H15B . 0.9700 ?
    C17A C18A . 1.505(2) ?
    C17A H17A . 0.9700 ?
    C17A H17B . 0.9700 ?
    C18A H18A . 0.9600 ?
    C18A H18B . 0.9600 ?
    C18A H18C . 0.9600 ?
    O1B C15B . 1.4109(18) ?
    O1B H1OB . 0.98(3) ?
    O2B C16B . 1.2069(18) ?
    O3B C16B . 1.3484(18) ?
    O3B C17B . 1.4463(19) ?
    N1B C7B . 1.3779(17) ?
    N1B C1B . 1.3815(18) ?
    N1B C14B . 1.4563(17) ?
    N2B C7B . 1.3306(18) ?
    N2B C6B . 1.3900(18) ?
    C1B C2B . 1.3953(19) ?
    C1B C6B . 1.4037(18) ?
    C2B C3B . 1.384(2) ?
    C2B H2BA . 0.9300 ?
    C3B C4B . 1.408(2) ?
    C3B H3BA . 0.9300 ?
    C4B C5B . 1.3892(19) ?
    C4B C16B . 1.488(2) ?
    C5B C6B . 1.3915(19) ?
    C5B H5BA . 0.9300 ?
    C7B C8B . 1.472(2) ?
    C8B C9B . 1.398(2) ?
    C8B C13B . 1.402(2) ?
    C9B C10B . 1.390(2) ?
    C9B H9BA . 0.9300 ?
    C10B C11B . 1.386(2) ?
    C10B H10B . 0.9300 ?
    C11B C12B . 1.388(2) ?
    C11B H11B . 0.9300 ?
    C12B C13B . 1.390(2) ?
    C12B H12B . 0.9300 ?
    C13B H13B . 0.9300 ?
    C14B C15B . 1.5221(19) ?
    C14B H14C . 0.9700 ?
    C14B H14D . 0.9700 ?
    C15B H15C . 0.9700 ?
    C15B H15D . 0.9700 ?
    C17B C18B . 1.504(2) ?
    C17B H17C . 0.9700 ?
    C17B H17D . 0.9700 ?
    C18B H18D . 0.9600 ?
    C18B H18E . 0.9600 ?
    C18B H18F . 0.9600 ?
loop_
    _geom_angle_atom_site_label_1
    _geom_angle_atom_site_label_2
    _geom_angle_atom_site_label_3
    _geom_angle_site_symmetry_1
    _geom_angle_site_symmetry_3
    _geom_angle
    _geom_angle_publ_flag
    C15A O1A H1OA . . 106.6(15) ?
    C16A O3A C17A . . 115.62(13) ?
    C7A N1A C1A . . 106.75(11) ?
    C7A N1A C14A . . 130.19(12) ?
    C1A N1A C14A . . 123.05(12) ?
    C7A N2A C6A . . 105.31(11) ?
    N1A C1A C2A . . 131.57(13) ?
    N1A C1A C6A . . 105.94(12) ?
    C2A C1A C6A . . 122.46(13) ?
    C3A C2A C1A . . 116.44(13) ?
    C3A C2A H2AA . . 121.8 ?
    C1A C2A H2AA . . 121.8 ?
    C2A C3A C4A . . 121.80(13) ?
    C2A C3A H3AA . . 119.1 ?
    C4A C3A H3AA . . 119.1 ?
    C5A C4A C3A . . 120.83(13) ?
    C5A C4A C16A . . 117.33(13) ?
    C3A C4A C16A . . 121.83(13) ?
    C6A C5A C4A . . 118.18(13) ?
    C6A C5A H5AA . . 120.9 ?
    C4A C5A H5AA . . 120.9 ?
    N2A C6A C5A . . 130.04(13) ?
    N2A C6A C1A . . 109.67(12) ?
    C5A C6A C1A . . 120.28(13) ?
    N2A C7A N1A . . 112.31(12) ?
    N2A C7A C8A . . 121.48(12) ?
    N1A C7A C8A . . 125.92(12) ?
    C13A C8A C9A . . 118.79(13) ?
    C13A C8A C7A . . 124.62(13) ?
    C9A C8A C7A . . 116.59(12) ?
    C10A C9A C8A . . 120.72(14) ?
    C10A C9A H9AA . . 119.6 ?
    C8A C9A H9AA . . 119.6 ?
    C9A C10A C11A . . 119.98(14) ?
    C9A C10A H10A . . 120.0 ?
    C11A C10A H10A . . 120.0 ?
    C10A C11A C12A . . 119.75(14) ?
    C10A C11A H11A . . 120.1 ?
    C12A C11A H11A . . 120.1 ?
    C13A C12A C11A . . 120.63(14) ?
    C13A C12A H12A . . 119.7 ?
    C11A C12A H12A . . 119.7 ?
    C12A C13A C8A . . 120.08(13) ?
    C12A C13A H13A . . 120.0 ?
    C8A C13A H13A . . 120.0 ?
    N1A C14A C15A . . 112.25(11) ?
    N1A C14A H14A . . 109.2 ?
    C15A C14A H14A . . 109.2 ?
    N1A C14A H14B . . 109.2 ?
    C15A C14A H14B . . 109.2 ?
    H14A C14A H14B . . 107.9 ?
    O1A C15A C14A . . 113.10(12) ?
    O1A C15A H15A . . 109.0 ?
    C14A C15A H15A . . 109.0 ?
    O1A C15A H15B . . 109.0 ?
    C14A C15A H15B . . 109.0 ?
    H15A C15A H15B . . 107.8 ?
    O2A C16A O3A . . 123.39(14) ?
    O2A C16A C4A . . 123.88(14) ?
    O3A C16A C4A . . 112.73(13) ?
    O3A C17A C18A . . 112.42(14) ?
    O3A C17A H17A . . 109.1 ?
    C18A C17A H17A . . 109.1 ?
    O3A C17A H17B . . 109.1 ?
    C18A C17A H17B . . 109.1 ?
    H17A C17A H17B . . 107.9 ?
    C17A C18A H18A . . 109.5 ?
    C17A C18A H18B . . 109.5 ?
    H18A C18A H18B . . 109.5 ?
    C17A C18A H18C . . 109.5 ?
    H18A C18A H18C . . 109.5 ?
    H18B C18A H18C . . 109.5 ?
    C15B O1B H1OB . . 112.7(14) ?
    C16B O3B C17B . . 116.69(12) ?
    C7B N1B C1B . . 106.88(11) ?
    C7B N1B C14B . . 130.48(12) ?
    C1B N1B C14B . . 122.60(11) ?
    C7B N2B C6B . . 105.39(11) ?
    N1B C1B C2B . . 131.25(12) ?
    N1B C1B C6B . . 105.80(12) ?
    C2B C1B C6B . . 122.93(13) ?
    C3B C2B C1B . . 116.39(13) ?
    C3B C2B H2BA . . 121.8 ?
    C1B C2B H2BA . . 121.8 ?
    C2B C3B C4B . . 121.44(13) ?
    C2B C3B H3BA . . 119.3 ?
    C4B C3B H3BA . . 119.3 ?
    C5B C4B C3B . . 121.46(13) ?
    C5B C4B C16B . . 117.66(12) ?
    C3B C4B C16B . . 120.88(13) ?
    C4B C5B C6B . . 117.88(12) ?
    C4B C5B H5BA . . 121.1 ?
    C6B C5B H5BA . . 121.1 ?
    N2B C6B C5B . . 130.50(12) ?
    N2B C6B C1B . . 109.69(12) ?
    C5B C6B C1B . . 119.80(12) ?
    N2B C7B N1B . . 112.22(12) ?
    N2B C7B C8B . . 122.11(12) ?
    N1B C7B C8B . . 125.54(12) ?
    C9B C8B C13B . . 119.22(13) ?
    C9B C8B C7B . . 117.73(13) ?
    C13B C8B C7B . . 123.04(12) ?
    C10B C9B C8B . . 120.14(14) ?
    C10B C9B H9BA . . 119.9 ?
    C8B C9B H9BA . . 119.9 ?
    C11B C10B C9B . . 120.35(15) ?
    C11B C10B H10B . . 119.8 ?
    C9B C10B H10B . . 119.8 ?
    C10B C11B C12B . . 119.94(15) ?
    C10B C11B H11B . . 120.0 ?
    C12B C11B H11B . . 120.0 ?
    C11B C12B C13B . . 120.24(14) ?
    C11B C12B H12B . . 119.9 ?
    C13B C12B H12B . . 119.9 ?
    C12B C13B C8B . . 120.10(13) ?
    C12B C13B H13B . . 120.0 ?
    C8B C13B H13B . . 120.0 ?
    N1B C14B C15B . . 111.15(11) ?
    N1B C14B H14C . . 109.4 ?
    C15B C14B H14C . . 109.4 ?
    N1B C14B H14D . . 109.4 ?
    C15B C14B H14D . . 109.4 ?
    H14C C14B H14D . . 108.0 ?
    O1B C15B C14B . . 112.51(11) ?
    O1B C15B H15C . . 109.1 ?
    C14B C15B H15C . . 109.1 ?
    O1B C15B H15D . . 109.1 ?
    C14B C15B H15D . . 109.1 ?
    H15C C15B H15D . . 107.8 ?
    O2B C16B O3B . . 123.64(14) ?
    O2B C16B C4B . . 124.81(14) ?
    O3B C16B C4B . . 111.55(12) ?
    O3B C17B C18B . . 106.85(14) ?
    O3B C17B H17C . . 110.4 ?
    C18B C17B H17C . . 110.4 ?
    O3B C17B H17D . . 110.4 ?
    C18B C17B H17D . . 110.4 ?
    H17C C17B H17D . . 108.6 ?
    C17B C18B H18D . . 109.5 ?
    C17B C18B H18E . . 109.5 ?
    H18D C18B H18E . . 109.5 ?
    C17B C18B H18F . . 109.5 ?
    H18D C18B H18F . . 109.5 ?
    H18E C18B H18F . . 109.5 ?
loop_
    _geom_torsion_atom_site_label_1
    _geom_torsion_atom_site_label_2
    _geom_torsion_atom_site_label_3
    _geom_torsion_atom_site_label_4
    _geom_torsion_site_symmetry_1
    _geom_torsion_site_symmetry_2
    _geom_torsion_site_symmetry_3
    _geom_torsion_site_symmetry_4
    _geom_torsion
    _geom_torsion_publ_flag
    C7A N1A C1A C2A . . . . 176.50(14) ?
    C14A N1A C1A C2A . . . . -4.2(2) ?
    C7A N1A C1A C6A . . . . -1.25(14) ?
    C14A N1A C1A C6A . . . . 178.06(12) ?
    N1A C1A C2A C3A . . . . -178.13(13) ?
    C6A C1A C2A C3A . . . . -0.7(2) ?
    C1A C2A C3A C4A . . . . -0.4(2) ?
    C2A C3A C4A C5A . . . . 1.0(2) ?
    C2A C3A C4A C16A . . . . -178.65(13) ?
    C3A C4A C5A C6A . . . . -0.5(2) ?
    C16A C4A C5A C6A . . . . 179.14(12) ?
    C7A N2A C6A C5A . . . . -178.09(14) ?
    C7A N2A C6A C1A . . . . 0.21(15) ?
    C4A C5A C6A N2A . . . . 177.63(13) ?
    C4A C5A C6A C1A . . . . -0.5(2) ?
    N1A C1A C6A N2A . . . . 0.67(15) ?
    C2A C1A C6A N2A . . . . -177.34(12) ?
    N1A C1A C6A C5A . . . . 179.17(12) ?
    C2A C1A C6A C5A . . . . 1.2(2) ?
    C6A N2A C7A N1A . . . . -1.05(15) ?
    C6A N2A C7A C8A . . . . 173.07(12) ?
    C1A N1A C7A N2A . . . . 1.49(15) ?
    C14A N1A C7A N2A . . . . -177.76(12) ?
    C1A N1A C7A C8A . . . . -172.31(12) ?
    C14A N1A C7A C8A . . . . 8.4(2) ?
    N2A C7A C8A C13A . . . . 145.39(14) ?
    N1A C7A C8A C13A . . . . -41.3(2) ?
    N2A C7A C8A C9A . . . . -33.94(19) ?
    N1A C7A C8A C9A . . . . 139.34(14) ?
    C13A C8A C9A C10A . . . . 2.0(2) ?
    C7A C8A C9A C10A . . . . -178.61(13) ?
    C8A C9A C10A C11A . . . . 0.1(2) ?
    C9A C10A C11A C12A . . . . -1.8(2) ?
    C10A C11A C12A C13A . . . . 1.3(2) ?
    C11A C12A C13A C8A . . . . 0.9(2) ?
    C9A C8A C13A C12A . . . . -2.5(2) ?
    C7A C8A C13A C12A . . . . 178.16(14) ?
    C7A N1A C14A C15A . . . . 102.15(16) ?
    C1A N1A C14A C15A . . . . -76.99(16) ?
    N1A C14A C15A O1A . . . . -69.79(15) ?
    C17A O3A C16A O2A . . . . -0.9(2) ?
    C17A O3A C16A C4A . . . . 178.92(12) ?
    C5A C4A C16A O2A . . . . -6.3(2) ?
    C3A C4A C16A O2A . . . . 173.36(14) ?
    C5A C4A C16A O3A . . . . 173.93(12) ?
    C3A C4A C16A O3A . . . . -6.43(19) ?
    C16A O3A C17A C18A . . . . 73.83(18) ?
    C7B N1B C1B C2B . . . . 177.03(14) ?
    C14B N1B C1B C2B . . . . -5.3(2) ?
    C7B N1B C1B C6B . . . . -1.51(14) ?
    C14B N1B C1B C6B . . . . 176.20(11) ?
    N1B C1B C2B C3B . . . . 179.89(13) ?
    C6B C1B C2B C3B . . . . -1.8(2) ?
    C1B C2B C3B C4B . . . . -1.0(2) ?
    C2B C3B C4B C5B . . . . 1.9(2) ?
    C2B C3B C4B C16B . . . . -176.95(13) ?
    C3B C4B C5B C6B . . . . 0.0(2) ?
    C16B C4B C5B C6B . . . . 178.85(12) ?
    C7B N2B C6B C5B . . . . 178.20(14) ?
    C7B N2B C6B C1B . . . . -0.70(15) ?
    C4B C5B C6B N2B . . . . 178.57(13) ?
    C4B C5B C6B C1B . . . . -2.63(19) ?
    N1B C1B C6B N2B . . . . 1.40(14) ?
    C2B C1B C6B N2B . . . . -177.30(12) ?
    N1B C1B C6B C5B . . . . -177.64(12) ?
    C2B C1B C6B C5B . . . . 3.7(2) ?
    C6B N2B C7B N1B . . . . -0.29(15) ?
    C6B N2B C7B C8B . . . . 175.92(12) ?
    C1B N1B C7B N2B . . . . 1.17(15) ?
    C14B N1B C7B N2B . . . . -176.30(12) ?
    C1B N1B C7B C8B . . . . -174.89(12) ?
    C14B N1B C7B C8B . . . . 7.6(2) ?
    N2B C7B C8B C9B . . . . -37.4(2) ?
    N1B C7B C8B C9B . . . . 138.34(15) ?
    N2B C7B C8B C13B . . . . 141.16(14) ?
    N1B C7B C8B C13B . . . . -43.1(2) ?
    C13B C8B C9B C10B . . . . 0.0(2) ?
    C7B C8B C9B C10B . . . . 178.61(15) ?
    C8B C9B C10B C11B . . . . 1.1(3) ?
    C9B C10B C11B C12B . . . . -1.4(3) ?
    C10B C11B C12B C13B . . . . 0.6(3) ?
    C11B C12B C13B C8B . . . . 0.5(2) ?
    C9B C8B C13B C12B . . . . -0.8(2) ?
    C7B C8B C13B C12B . . . . -179.33(13) ?
    C7B N1B C14B C15B . . . . 104.85(16) ?
    C1B N1B C14B C15B . . . . -72.28(16) ?
    N1B C14B C15B O1B . . . . -64.92(15) ?
    C17B O3B C16B O2B . . . . -1.5(2) ?
    C17B O3B C16B C4B . . . . 178.76(12) ?
    C5B C4B C16B O2B . . . . 3.6(2) ?
    C3B C4B C16B O2B . . . . -177.50(14) ?
    C5B C4B C16B O3B . . . . -176.65(12) ?
    C3B C4B C16B O3B . . . . 2.24(19) ?
    C16B O3B C17B C18B . . . . 167.61(13) ?
loop_
    _geom_hbond_atom_site_label_D
    _geom_hbond_atom_site_label_H
    _geom_hbond_atom_site_label_A
    _geom_hbond_site_symmetry_A
    _geom_hbond_distance_DH
    _geom_hbond_distance_HA
    _geom_hbond_distance_DA
    _geom_hbond_angle_DHA
    _geom_hbond_publ_flag
    O1A H1OA N2B . 0.81(3) 1.96(3) 2.7700(19) 177(3) yes
    O1B H1OB N2A . 0.98(3) 1.89(3) 2.8680(18) 177(2) yes
    C2B H2BA O1A 1_455 0.9300 2.4200 3.238(2) 146.00 yes
    C12B H12B O1B 2_666 0.9300 2.5500 3.416(2) 155.00 yes
    C13A H13A O1A . 0.9300 2.4000 3.273(2) 157.00 yes
    C13B H13B O1B . 0.9300 2.4300 3.300(2) 155.00 yes
    C15A H15B O2A 1_655 0.9700 2.5300 3.135(2) 120.00 yes
    C17B H17D O2B 2_787 0.9700 2.5400 3.282(2) 133.00 yes
