# Supplementary material for: Ethyl 1-(2-hy­droxy­eth­yl)-2-phenyl-1H-benzimidazole-5-carboxyl­ate
Source: Acta Crystallogr Sect E Struct Rep Online. 2010 Jun 26;66(Pt 7):o1824–5. doi: 10.1107/S1600536810023639 (PMC3006730; doi:10.1107/S1600536810023639)
Supplement: Supplementary file 2 [file e-66-o1824-Isup2.hkl]

# 
# h,k,l, Fc-squared, Fo-squared, sigma(Fo-squared) and status flag 
# 
data_I
_shelx_title ' mo_she05_0m in P-1 (100K)' 
_shelx_refln_list_code          4 
_shelx_F_calc_maximum      245.40 
_exptl_crystal_F_000       656.00 
_reflns_d_resolution_high  0.6873 
 
loop_ 
 _symmetry_equiv_pos_as_xyz 
 'x, y, z' 
 '-x, -y, -z' 
 
_cell_length_a     8.9968 
_cell_length_b    12.9885 
_cell_length_c    15.0295 
_cell_angle_alpha 103.764 
_cell_angle_beta  107.202 
_cell_angle_gamma 102.929 
 
_shelx_F_squared_multiplier     1.000 
 
loop_ 
 _refln_index_h 
 _refln_index_k 
 _refln_index_l 
 _refln_F_squared_calc 
 _refln_F_squared_meas 
 _refln_F_squared_sigma 
 _refln_observed_status 
   1   0   0     1135.24     1308.66     19.11 o 
   2   0   0     5647.44     5661.34    294.96 o 
   3   0   0      135.94       64.60      4.65 o 
   5   0   0     1809.04     2067.97     53.70 o 
   6   0   0       71.43       -1.10      1.19 o 
   7   0   0      122.50      128.54      7.20 o 
   8   0   0       29.90       29.87      4.42 o 
   9   0   0       47.44       67.09      8.21 o 
  10   0   0       11.72        5.67      3.60 o 
  11   0   0       67.06       61.32      6.06 o 
 -12   1   0       56.56       32.03      9.97 o 
 -11   1   0       29.96       36.57      9.03 o 
 -10   1   0        0.06       -1.96      2.70 o 
  -9   1   0      208.16      200.87      9.04 o 
  -8   1   0      123.00      102.35      6.75 o 
  -7   1   0        4.54        2.54      2.12 o 
  -6   1   0       61.35       64.45      5.64 o 
  -5   1   0       51.98       44.70      3.21 o 
  -4   1   0      915.51     1115.81     18.16 o 
  -2   1   0     4350.47     4287.04     76.97 o 
  -1   1   0      893.53      854.79     22.53 o 
   2   1   0     1303.76     1328.22     29.29 o 
   3   1   0      779.78      823.29     17.22 o 
   4   1   0       69.93       69.77      3.40 o 
   5   1   0      400.31      494.90     10.52 o 
   6   1   0       34.95        4.80      5.92 o 
   7   1   0      413.54      407.78     12.68 o 
   8   1   0       36.35       46.99      7.79 o 
   9   1   0      235.46      216.81     10.75 o 
  10   1   0        1.40        3.30      3.64 o 
  11   1   0       68.27       71.49      7.42 o 
 -12   2   0       20.25       16.55      7.18 o 
 -11   2   0      155.13      146.11     14.39 o 
 -10   2   0        9.66        6.02      2.89 o 
  -9   2   0       63.60       50.51      4.97 o 
  -8   2   0       60.34       56.68      4.90 o 
  -7   2   0      353.66      383.61     12.98 o 
  -5   2   0      848.26      999.70     18.77 o 
  -4   2   0      509.44      548.74     10.14 o 
  -2   2   0      674.02      618.51     15.01 o 
  -1   2   0      391.41       81.84      5.79 o 
   2   2   0      531.69      514.67      8.21 o 
   3   2   0       15.02       20.54      1.57 o 
   4   2   0        0.46       -0.15      1.22 o 
   5   2   0       10.85        9.31      2.82 o 
   6   2   0      717.19      640.30     16.51 o 
   7   2   0       31.73       33.54      5.16 o 
   8   2   0      133.65      152.66      9.51 o 
   9   2   0       38.99       54.47      6.32 o 
  10   2   0      278.86      282.72     14.73 o 
  11   2   0       27.99       19.27      6.48 o 
 -12   3   0       11.57        2.25      5.94 o 
 -11   3   0       43.78       49.20     10.34 o 
 -10   3   0       94.49       96.76     10.86 o 
  -9   3   0       72.06       62.51      5.08 o 
  -8   3   0      143.03      137.23      6.76 o 
  -7   3   0        4.86        9.16      2.77 o 
  -6   3   0     1039.98     1166.66     17.08 o 
  -5   3   0     1075.05     1174.42     19.76 o 
  -4   3   0       34.79       41.32      2.57 o 
  -1   3   0     2266.91     2178.30     41.23 o 
   1   3   0       29.60       20.02      2.61 o 
   2   3   0     1546.29     1559.68     26.68 o 
   3   3   0       33.21       37.77      3.69 o 
   4   3   0      325.57      353.89      6.84 o 
   5   3   0      107.32       95.98      5.24 o 
   6   3   0        9.20       -1.74      2.34 o 
   7   3   0        1.38       -0.36      4.08 o 
   8   3   0      343.42      339.57     13.07 o 
   9   3   0        5.49        8.34      3.98 o 
  10   3   0        1.82        2.22      4.25 o 
  11   3   0      101.21      105.41      9.58 o 
 -12   4   0        4.60       12.02      6.61 o 
 -11   4   0       10.36       14.43      5.58 o 
 -10   4   0       18.03       23.23      5.84 o 
  -9   4   0       16.61       16.45      2.92 o 
  -8   4   0      113.04      112.63      6.99 o 
  -7   4   0      155.53      154.38      5.17 o 
  -6   4   0        5.74        7.41      1.55 o 
  -5   4   0       70.08       50.18      3.05 o 
  -4   4   0      664.19      707.09     11.99 o 
  -3   4   0       18.12       12.53      4.82 o 
  -1   4   0      645.40      487.94     62.03 o 
   0   4   0       55.14       46.76      3.95 o 
   1   4   0      579.31      547.69     14.08 o 
   2   4   0       43.26       42.73      3.04 o 
   3   4   0     1825.49     2050.43     31.04 o 
   4   4   0      524.96      535.38      9.90 o 
   5   4   0       22.76       22.54      3.38 o 
   6   4   0        2.31       -0.56      3.10 o 
   7   4   0       49.89       40.47      5.63 o 
   8   4   0       12.28        5.00      3.69 o 
   9   4   0        7.84        7.66      4.52 o 
  10   4   0       20.09       22.29      5.81 o 
 -12   5   0       43.37       59.50     13.68 o 
 -11   5   0       26.00       28.27      8.53 o 
 -10   5   0        0.15        2.86      5.49 o 
  -9   5   0      294.28      270.30     14.07 o 
  -8   5   0      135.94      138.01      6.17 o 
  -7   5   0      311.43      286.16      6.69 o 
  -6   5   0       92.23       91.86      7.07 o 
  -5   5   0       58.04       58.30      3.78 o 
  -4   5   0      228.14      176.95     20.17 o 
  -3   5   0     2641.25     2951.43     47.92 o 
  -2   5   0     1125.32     1060.24     43.60 o 
  -1   5   0      113.34       87.22     15.39 o 
   0   5   0      160.93      202.49      5.75 o 
   1   5   0       64.35       85.14      3.87 o 
   2   5   0       48.10       82.97      4.51 o 
   3   5   0      274.28      278.64      6.98 o 
   4   5   0      218.37      191.02      5.75 o 
   5   5   0        2.29        0.09      1.43 o 
   6   5   0       10.53       15.03      3.99 o 
   7   5   0        7.82        5.62      3.63 o 
   8   5   0        3.26        1.23      4.11 o 
   9   5   0       51.12       48.40      6.87 o 
  10   5   0        2.54        2.99      4.94 o 
 -12   6   0       67.48       84.37      9.29 o 
 -11   6   0       45.68       45.46      6.97 o 
 -10   6   0       49.50       51.25      6.68 o 
  -9   6   0      244.18      272.11     12.07 o 
  -8   6   0      325.04      357.56      9.37 o 
  -7   6   0       95.23      103.54      5.11 o 
  -6   6   0       20.68       15.46      3.50 o 
  -5   6   0        0.71       -0.22      2.24 o 
  -4   6   0     5370.08     5591.25    125.79 o 
  -3   6   0      562.80      596.40     11.61 o 
  -2   6   0       86.27      103.30      6.23 o 
  -1   6   0      909.22      982.55     19.60 o 
   0   6   0     3699.51     3977.70     55.29 o 
   1   6   0       27.62       36.41      3.13 o 
   2   6   0      313.41      371.50      8.33 o 
   3   6   0        2.38        2.73      3.05 o 
   4   6   0      492.31      475.93      9.82 o 
   5   6   0       68.14       56.21      3.56 o 
   6   6   0      181.51      156.36     10.56 o 
   7   6   0       25.55       26.25      5.41 o 
   8   6   0      148.59      141.00     18.39 o 
   9   6   0        6.64        9.52      5.51 o 
 -12   7   0        2.73       12.20      5.82 o 
 -11   7   0       38.12       37.58      7.97 o 
 -10   7   0       88.10       98.36     11.04 o 
  -9   7   0      226.09      228.12     11.18 o 
  -8   7   0      299.42      292.69     15.48 o 
  -7   7   0       37.94       46.71      4.02 o 
  -6   7   0       80.00       64.94     10.43 o 
  -4   7   0        0.26       -0.64      1.65 o 
  -3   7   0      539.72      548.83     11.62 o 
  -2   7   0      528.58      590.56     13.37 o 
   0   7   0      163.71      176.85      5.08 o 
   1   7   0       85.96       96.16      4.06 o 
   2   7   0       48.73       36.91      2.80 o 
   3   7   0       13.06       10.46      3.22 o 
   4   7   0       42.31       37.75      3.41 o 
   5   7   0      209.15      199.29      6.72 o 
   6   7   0      227.14      208.77     14.30 o 
   7   7   0      166.81      193.87     14.03 o 
   8   7   0       50.18       45.81      7.46 o 
   9   7   0        0.41        3.13      5.23 o 
 -12   8   0       40.60       42.03      8.58 o 
 -11   8   0        8.52       11.23      6.94 o 
 -10   8   0       54.68       46.14      6.64 o 
  -9   8   0       87.03       82.08      7.64 o 
  -8   8   0        7.53        3.35      2.43 o 
  -7   8   0       43.78       47.82      4.00 o 
  -6   8   0      199.10      194.90      6.41 o 
  -5   8   0      240.64      240.04     25.09 o 
  -4   8   0     1358.08     1383.13     23.24 o 
  -3   8   0       10.58       14.75      2.65 o 
  -2   8   0       11.48        2.11      2.80 o 
  -1   8   0        7.53        4.10      3.61 o 
   0   8   0       31.01       40.27      3.12 o 
   1   8   0       13.18        8.36      2.00 o 
   2   8   0      377.16      351.98      8.33 o 
   3   8   0      386.50      340.76      9.67 o 
   4   8   0        0.24       -1.42      2.04 o 
   5   8   0        6.83        4.31      3.72 o 
   6   8   0      260.86      274.68     13.49 o 
   7   8   0       80.49       75.11      8.79 o 
   8   8   0        0.05        0.90      5.05 o 
 -12   9   0        8.29       12.58      8.04 o 
 -11   9   0       45.76       44.48      7.30 o 
 -10   9   0       53.45       69.21      7.88 o 
  -9   9   0      332.95      347.78      9.58 o 
  -8   9   0      241.14      252.58      8.76 o 
  -7   9   0      203.08      221.49      7.26 o 
  -6   9   0       23.69       24.79      3.52 o 
  -5   9   0        0.00        0.71      3.22 o 
  -4   9   0      326.70      344.20      9.94 o 
  -3   9   0      906.74      909.09     17.90 o 
  -2   9   0      241.36      223.10      8.02 o 
  -1   9   0      271.40      276.01      8.97 o 
   0   9   0      819.00      800.38     14.72 o 
   1   9   0      510.33      504.35     10.76 o 
   2   9   0        0.05       -0.17      2.37 o 
   3   9   0      454.36      441.56     11.75 o 
   4   9   0        0.00       -2.20      2.20 o 
   5   9   0       85.10       81.99      5.79 o 
   6   9   0       66.42       78.06      8.94 o 
   7   9   0       39.56       25.69      6.67 o 
   8   9   0       12.87       13.33      6.40 o 
 -12  10   0        2.29        9.05      6.34 o 
 -11  10   0       23.15       16.22      7.76 o 
 -10  10   0        0.45        6.22      8.73 o 
  -9  10   0        1.92        2.21      4.25 o 
  -8  10   0      323.43      336.07     12.15 o 
  -7  10   0      366.32      356.04     10.86 o 
  -6  10   0       73.98       75.56      5.46 o 
  -5  10   0      902.53      931.27     17.66 o 
  -4  10   0       30.13       30.74      5.92 o 
  -3  10   0      327.35      313.07      9.60 o 
  -2  10   0       25.23       37.60      4.25 o 
  -1  10   0      190.01      193.09      9.51 o 
   0  10   0       50.61       49.33      4.15 o 
   1  10   0       24.28       27.53      3.45 o 
   2  10   0      462.78      429.84     13.25 o 
   3  10   0       85.59       89.05      7.26 o 
   4  10   0        5.37        3.52      3.09 o 
   5  10   0       28.96       31.66      4.82 o 
   6  10   0      121.23      108.90     25.55 o 
   7  10   0       20.23        9.06     13.38 o 
 -11  11   0       99.87      117.66     10.70 o 
 -10  11   0      170.79      160.26     11.64 o 
  -9  11   0       25.45       37.63      4.76 o 
  -8  11   0       55.59       52.92      5.72 o 
  -7  11   0      592.08      549.51     13.25 o 
  -6  11   0      210.03      207.54      9.53 o 
  -5  11   0       64.26       54.56      5.04 o 
  -4  11   0       15.68       16.05      3.56 o 
  -3  11   0     1330.61     1321.10     29.40 o 
  -2  11   0      783.51      800.86     16.64 o 
  -1  11   0       16.06       12.75      3.36 o 
   0  11   0      127.83      122.42      8.99 o 
   1  11   0        9.89       16.47      3.59 o 
   2  11   0       18.26       15.12      5.28 o 
   3  11   0       27.46       21.63      4.99 o 
   4  11   0       44.48       43.39      6.35 o 
   5  11   0        0.00        1.56      3.70 o 
   6  11   0       91.24       71.89     11.91 o 
   7  11   0       17.24       20.02      8.53 o 
 -11  12   0       69.13       80.04     11.00 o 
 -10  12   0       32.88       37.00      8.85 o 
  -9  12   0        8.37        5.22      5.00 o 
  -8  12   0        0.49        1.59      3.64 o 
  -7  12   0       24.30       11.46      3.86 o 
  -6  12   0        3.42        4.16      3.15 o 
  -5  12   0      206.45      202.39      8.81 o 
  -4  12   0     1458.06     1406.68     24.88 o 
  -3  12   0     1033.38      990.01     19.68 o 
  -2  12   0      631.39      570.15     14.10 o 
  -1  12   0       34.78       35.21      4.20 o 
   0  12   0      321.35      311.98     10.46 o 
   1  12   0        6.92       10.14      4.86 o 
   2  12   0       75.93       53.65      7.54 o 
   3  12   0        3.76        5.02      4.56 o 
   4  12   0        0.25        2.69      3.71 o 
   5  12   0        3.63        6.33      4.29 o 
   6  12   0        2.36        3.12      7.02 o 
 -11  13   0       11.02        9.56      7.69 o 
 -10  13   0        2.11       16.39      8.78 o 
  -9  13   0       43.03       52.10      4.69 o 
  -8  13   0        2.99        1.98      8.11 o 
  -7  13   0        0.64       -5.46      7.13 o 
  -6  13   0        2.73        1.06      5.21 o 
  -5  13   0      149.07      122.80      7.86 o 
  -4  13   0        4.51        2.40      4.24 o 
  -3  13   0       15.28        9.12      3.67 o 
  -2  13   0       64.30       64.40      5.28 o 
  -1  13   0       88.96       79.00      6.75 o 
   0  13   0        2.17        6.72      3.54 o 
   1  13   0       85.06       86.04      9.53 o 
   2  13   0      100.00      108.23     10.63 o 
   3  13   0      113.13      130.31     14.53 o 
   4  13   0      154.31      164.69     11.11 o 
   5  13   0        0.71        2.05      4.70 o 
 -10  14   0        5.28        4.52      7.69 o 
  -9  14   0        3.39        3.66      5.75 o 
  -8  14   0       28.50       35.36      5.54 o 
  -7  14   0        2.23        1.29      3.67 o 
  -6  14   0        0.51        1.85      3.80 o 
  -5  14   0       84.72       77.14      6.82 o 
  -4  14   0       12.22       11.22      4.28 o 
  -3  14   0       77.52       84.97      6.26 o 
  -2  14   0       88.41       83.68      6.27 o 
  -1  14   0        4.42        1.09      3.49 o 
   0  14   0       54.76       61.93      7.37 o 
   1  14   0        3.85       11.56      5.99 o 
   2  14   0       85.85      111.14     11.52 o 
   3  14   0      174.53      190.56     20.37 o 
   4  14   0      166.24      187.71     22.40 o 
 -10  15   0       35.59       43.37     20.41 o 
  -9  15   0        0.55       -1.36      8.24 o 
  -8  15   0        3.68        0.90      3.37 o 
  -7  15   0      267.05      293.98     11.68 o 
  -6  15   0       55.77       61.85      7.01 o 
  -5  15   0       22.57       17.88      4.03 o 
  -4  15   0        6.74        0.33      4.60 o 
  -3  15   0        4.17        4.64      3.65 o 
  -2  15   0       11.55        7.83      4.17 o 
  -1  15   0       44.71       41.07      5.86 o 
   0  15   0       57.73       72.33     14.10 o 
   1  15   0       54.55       53.87     11.92 o 
   2  15   0        8.26        8.11      7.95 o 
   3  15   0       30.98       55.47     12.58 o 
  -9  16   0       80.75       70.92     11.99 o 
  -8  16   0       57.63       53.24      8.53 o 
  -7  16   0        7.90       12.21      4.80 o 
  -6  16   0       41.77       35.93      6.49 o 
  -5  16   0        2.87        0.65      3.74 o 
  -4  16   0       21.65       13.60      6.29 o 
  -3  16   0       38.74       48.77      6.37 o 
  -2  16   0       15.01        6.13      5.57 o 
  -1  16   0        0.12        3.73      5.76 o 
   0  16   0        6.11       -2.53      9.52 o 
   1  16   0        1.89       -0.46     13.93 o 
   2  16   0      107.32       91.29     24.05 o 
  -8  17   0      177.83      154.37     17.17 o 
  -7  17   0       34.13       27.60      6.09 o 
  -6  17   0        0.01        0.40      3.89 o 
  -5  17   0        0.43       -5.22      5.29 o 
  -4  17   0        5.81       -1.52      4.26 o 
  -3  17   0       45.38       38.52      8.78 o 
  -2  17   0       53.53       57.28     14.70 o 
  -1  17   0       26.80        7.02      8.39 o 
   0  17   0      118.86      104.33     26.63 o 
  -6  18   0       71.17       76.44     10.45 o 
  -5  18   0        0.00       -6.41     17.08 o 
  -4  18   0       27.30       25.17     18.95 o 
  -3  18   0       21.09        0.47      8.09 o 
  -2  18   0      100.63      108.05     16.35 o 
   1 -18   1        1.90      -18.12     18.12 o 
   2 -18   1       67.46       64.26     12.83 o 
   3 -18   1        2.11       -3.17      6.42 o 
   4 -18   1        6.28       10.46      6.08 o 
   5 -18   1        4.73        2.37      5.33 o 
   6 -18   1       44.94       38.42     10.61 o 
  -1 -17   1        1.06       -3.25     15.99 o 
   0 -17   1       10.68       11.06     19.42 o 
   1 -17   1       30.14       21.98     10.64 o 
   2 -17   1        0.97        3.97      4.56 o 
   3 -17   1        1.03        1.63      4.43 o 
   4 -17   1       86.42       76.63      7.73 o 
   5 -17   1       25.23       20.37      4.81 o 
   6 -17   1       15.44       13.53      5.27 o 
   7 -17   1      114.40      165.90     10.13 o 
   8 -17   1        5.40       -4.94      6.99 o 
  -2 -16   1        1.28        3.88      8.45 o 
  -1 -16   1        5.93        6.59      7.03 o 
   0 -16   1       30.06       28.86     10.98 o 
   1 -16   1       88.96       90.83      7.93 o 
   2 -16   1      101.09      119.76      8.96 o 
   3 -16   1       75.10       69.67     11.03 o 
   4 -16   1       11.07       17.93      4.46 o 
   5 -16   1        3.40        2.19      4.33 o 
   6 -16   1        0.75       -0.52      6.21 o 
   7 -16   1       11.48        5.25      5.46 o 
   8 -16   1        5.53       -0.21      3.84 o 
   9 -16   1       21.57       14.02      5.27 o 
  -3 -15   1        0.14        6.42      8.12 o 
  -2 -15   1        6.90       -2.50      6.23 o 
  -1 -15   1       44.48       41.58      8.34 o 
   0 -15   1        1.77        0.21      5.55 o 
   1 -15   1        1.79        4.32      3.93 o 
   2 -15   1       55.23       48.10      6.22 o 
   3 -15   1        0.82        1.64      6.52 o 
   4 -15   1        0.23       -0.26      3.80 o 
   5 -15   1        6.42        1.91      4.14 o 
   6 -15   1        0.34       -0.63      6.44 o 
   7 -15   1        0.42        0.73      3.99 o 
   8 -15   1        7.16        5.61      4.75 o 
   9 -15   1       37.62       45.96      6.56 o 
  10 -15   1        0.35        0.90      9.63 o 
  -4 -14   1      153.69      172.50     11.44 o 
  -3 -14   1        2.02        0.12      5.74 o 
  -2 -14   1        1.68        7.93      5.90 o 
  -1 -14   1      134.95      137.09     12.00 o 
   0 -14   1       15.42       13.47      6.03 o 
   1 -14   1        2.28       -0.69      3.92 o 
   2 -14   1        1.75       -0.51      3.96 o 
   3 -14   1       56.14       68.66      6.61 o 
   4 -14   1        0.57       -2.74      5.46 o 
   5 -14   1        3.96       -0.17      3.62 o 
   6 -14   1        3.60       -3.60      3.60 o 
   7 -14   1        3.34        9.03      3.86 o 
   8 -14   1       49.47       57.53      8.64 o 
   9 -14   1       21.90       28.87      6.31 o 
  10 -14   1       16.30       12.64      6.64 o 
  -5 -13   1        2.59        2.04      4.35 o 
  -4 -13   1        8.00        4.33      4.01 o 
  -3 -13   1       30.75       36.07      6.01 o 
  -2 -13   1       35.52       26.57      6.41 o 
  -1 -13   1        0.23       -2.61      4.46 o 
   0 -13   1       10.08        6.86      3.74 o 
   1 -13   1       10.36        7.24      4.35 o 
   2 -13   1      128.26      137.73      9.68 o 
   3 -13   1       74.31       87.90      9.12 o 
   4 -13   1       26.27       26.59      4.79 o 
   5 -13   1      104.70       84.44      6.68 o 
   6 -13   1        0.05       -1.89      3.38 o 
   7 -13   1        0.54       -1.37      3.28 o 
   8 -13   1       54.06       52.34      6.94 o 
   9 -13   1       59.73       56.22      6.57 o 
  10 -13   1       51.52       51.04      5.71 o 
  11 -13   1       81.90       90.05     13.34 o 
  -6 -12   1       69.19       75.90     12.53 o 
  -5 -12   1      369.48      432.77     14.19 o 
  -4 -12   1       11.63       10.25      3.90 o 
  -3 -12   1        7.03        2.49      3.88 o 
  -2 -12   1       15.59       13.72      5.76 o 
  -1 -12   1        0.31       -0.59      4.35 o 
   0 -12   1        9.13        9.29      3.77 o 
   1 -12   1       19.09       23.59      4.25 o 
   2 -12   1      179.03      180.27      8.90 o 
   3 -12   1     1974.61     1907.01     30.83 o 
   4 -12   1       43.34       38.96      5.55 o 
   5 -12   1       35.18       50.12      5.24 o 
   6 -12   1      519.55      503.71     13.29 o 
   7 -12   1      116.73      124.00      7.54 o 
   8 -12   1      229.98      222.47     10.41 o 
   9 -12   1       16.50       20.48      4.75 o 
  10 -12   1        8.01       11.12      7.44 o 
  11 -12   1       66.49       58.12     14.23 o 
  -7 -11   1        6.72        6.86      7.96 o 
  -6 -11   1       59.77       60.54     14.41 o 
  -5 -11   1       42.37       43.69      5.35 o 
  -4 -11   1        7.40        4.78      3.26 o 
  -3 -11   1        6.34        5.87      3.54 o 
  -2 -11   1       89.27       86.53      7.63 o 
  -1 -11   1      142.34      147.32      7.30 o 
   0 -11   1      540.40      526.18     14.75 o 
   1 -11   1      431.45      410.80     11.38 o 
   2 -11   1       16.84       11.83      3.49 o 
   3 -11   1      111.34      111.10      6.95 o 
   4 -11   1        2.26        6.88      3.15 o 
   5 -11   1       34.33       29.06      6.61 o 
   6 -11   1      281.18      251.01     10.50 o 
   7 -11   1      169.45      153.15      7.50 o 
   8 -11   1      165.28      166.36      8.93 o 
   9 -11   1       36.32       43.71      5.27 o 
  10 -11   1       68.75       77.63      9.17 o 
  11 -11   1      101.62      110.25     17.57 o 
  -8 -10   1       23.40       32.81      9.73 o 
  -7 -10   1        0.33       -2.29      5.06 o 
  -6 -10   1        0.63        4.49      4.95 o 
  -5 -10   1      246.76      274.23      9.43 o 
  -4 -10   1       18.44        9.04      2.91 o 
  -3 -10   1      220.45      226.84      8.99 o 
  -2 -10   1      177.55      179.59      8.49 o 
  -1 -10   1       59.37       58.42      5.96 o 
   0 -10   1      616.69      609.12     12.28 o 
   1 -10   1        2.27       -1.52      2.71 o 
   2 -10   1      267.03      251.59     12.06 o 
   3 -10   1        2.60        0.98      2.52 o 
   4 -10   1      137.91      140.53      8.43 o 
   5 -10   1      132.22      138.94      7.33 o 
   6 -10   1      267.88      272.53      8.89 o 
   7 -10   1       61.19       72.27      8.29 o 
   8 -10   1      190.09      209.46      8.69 o 
   9 -10   1      144.29      143.16      7.45 o 
  10 -10   1       26.62       36.35      8.02 o 
  11 -10   1       11.46       20.83      8.59 o 
  -8  -9   1       94.47       90.29     10.18 o 
  -7  -9   1        5.52        0.67      4.73 o 
  -6  -9   1       25.65       24.37      5.93 o 
  -5  -9   1        1.46       -0.13      2.18 o 
  -4  -9   1      408.78      410.80     10.25 o 
  -3  -9   1      508.49      471.36     11.99 o 
  -2  -9   1      531.47      509.60     12.61 o 
  -1  -9   1        0.34        1.18      1.89 o 
   0  -9   1      154.28      167.78      6.32 o 
   1  -9   1      450.69      455.99     11.60 o 
   2  -9   1       12.07        8.60      3.65 o 
   3  -9   1      678.93      744.49     15.70 o 
   4  -9   1        5.78        6.85      2.42 o 
   5  -9   1      382.75      381.74      9.99 o 
   6  -9   1      207.43      217.00      8.05 o 
   7  -9   1      196.72      195.78      8.05 o 
   8  -9   1      131.66      130.78      7.25 o 
   9  -9   1      102.46       88.67      6.98 o 
  10  -9   1       97.73      106.73      9.37 o 
  11  -9   1      269.46      281.85     15.02 o 
  12  -9   1       92.55      115.33     11.15 o 
  -9  -8   1        0.18        6.59      5.70 o 
  -8  -8   1      105.44      127.17     11.29 o 
  -7  -8   1       63.84       61.02      9.72 o 
  -6  -8   1       90.74      100.05      9.26 o 
  -5  -8   1       37.84       36.73      4.24 o 
  -4  -8   1       92.33      106.35      5.48 o 
  -3  -8   1        2.03        2.77      2.35 o 
  -2  -8   1        1.60        3.37      1.81 o 
  -1  -8   1     1221.31     1231.40     19.51 o 
   0  -8   1      516.62      500.78      9.07 o 
   1  -8   1        6.30       10.28      2.58 o 
   2  -8   1        0.00        3.36      2.34 o 
   3  -8   1      613.00      672.84     13.07 o 
   4  -8   1        0.00        2.71      3.01 o 
   5  -8   1        7.51        3.82      2.59 o 
   6  -8   1       26.05       25.04      3.77 o 
   7  -8   1       66.38       73.13      5.25 o 
   8  -8   1        3.87        0.91      2.71 o 
   9  -8   1      248.18      289.80      9.41 o 
  10  -8   1       33.89       23.33      5.85 o 
  11  -8   1        4.30       13.41      5.74 o 
  12  -8   1        0.09        8.95      7.19 o 
  -9  -7   1        1.42       -4.36      4.36 o 
  -8  -7   1      319.57      379.99     16.17 o 
  -7  -7   1       24.17       22.58      5.34 o 
  -6  -7   1        6.72        4.39      3.70 o 
  -5  -7   1      184.75      163.27      5.74 o 
  -4  -7   1      144.03      125.93      5.40 o 
  -3  -7   1       61.67       60.08      4.35 o 
  -2  -7   1        6.95        7.86      1.81 o 
  -1  -7   1       12.78       26.35      2.68 o 
   0  -7   1       62.78       72.88      3.86 o 
   1  -7   1      281.77      333.86      9.88 o 
   2  -7   1      793.68      843.79     14.51 o 
   3  -7   1     2617.78     2940.80     39.22 o 
   4  -7   1      427.10      469.28      9.29 o 
   5  -7   1      775.16      804.09     37.17 o 
   6  -7   1       35.79       44.43      3.64 o 
   7  -7   1     1083.85     1090.62     19.76 o 
   8  -7   1      108.85      114.51      6.38 o 
   9  -7   1       41.51       47.66      6.78 o 
  10  -7   1       12.04       12.53      7.17 o 
  11  -7   1        0.01        0.74      5.03 o 
  12  -7   1       91.33       92.36     11.87 o 
 -10  -6   1       37.02       34.36      7.06 o 
  -9  -6   1        6.16        3.73      4.69 o 
  -8  -6   1        0.17        0.02      3.81 o 
  -7  -6   1       92.29      115.87     15.72 o 
  -6  -6   1      255.23      226.83     11.14 o 
  -5  -6   1        0.29        1.55      2.43 o 
  -4  -6   1       21.47       17.09      2.32 o 
  -3  -6   1        5.00        5.23      1.96 o 
  -2  -6   1        7.77        7.44      2.12 o 
  -1  -6   1     1594.48     1672.33     24.03 o 
   0  -6   1      118.73      143.61      6.27 o 
   1  -6   1      423.68      456.50     10.62 o 
   2  -6   1      434.56      474.62     10.43 o 
   3  -6   1      322.29      337.99      8.75 o 
   4  -6   1     1255.93     1323.08     18.45 o 
   5  -6   1       65.89       71.12      5.25 o 
   6  -6   1     1230.71     1121.45     69.89 o 
   7  -6   1      239.26      233.45      7.70 o 
   8  -6   1     2204.78     2235.55     34.62 o 
   9  -6   1       84.64       77.30      5.37 o 
  10  -6   1        4.49        4.45      4.52 o 
  11  -6   1       21.05       24.35      6.29 o 
  12  -6   1       90.54      113.99     17.08 o 
 -10  -5   1       31.25       26.37      6.00 o 
  -9  -5   1        0.02       -0.41      3.89 o 
  -8  -5   1       34.19       32.84      5.74 o 
  -7  -5   1      527.18      514.42     16.61 o 
  -6  -5   1      330.27      281.65     11.32 o 
  -5  -5   1       35.33       37.21      4.05 o 
  -4  -5   1       30.00       26.72      2.47 o 
  -3  -5   1        0.62        6.07      1.87 o 
  -2  -5   1     2086.16     2252.23     30.70 o 
  -1  -5   1      186.07      210.46      5.63 o 
   0  -5   1      445.15      451.53      9.27 o 
   2  -5   1     1013.67      582.45     20.49 o 
   3  -5   1       17.59       17.12      1.90 o 
   4  -5   1       46.66       70.89      3.34 o 
   5  -5   1      510.85      497.75     16.86 o 
   6  -5   1       89.83      100.11     11.57 o 
   7  -5   1     1535.55     1515.97     26.75 o 
   8  -5   1     1125.75     1115.70     21.86 o 
   9  -5   1        4.83       12.69      3.26 o 
  10  -5   1        4.19        0.63      3.47 o 
  11  -5   1       34.58       35.17      7.31 o 
  12  -5   1       52.51       57.37      8.33 o 
 -10  -4   1        1.02        1.39      4.39 o 
  -9  -4   1        6.49        8.13      4.27 o 
  -8  -4   1      100.33      105.93      8.52 o 
  -7  -4   1       24.89       27.65      4.59 o 
  -6  -4   1      247.94      226.22      9.81 o 
  -5  -4   1        8.73       15.86      2.71 o 
  -4  -4   1       41.46       65.00      3.08 o 
  -3  -4   1      332.62      340.69      7.24 o 
  -2  -4   1      129.51      106.15      3.88 o 
  -1  -4   1      227.93      221.31      8.32 o 
   0  -4   1      220.91      178.13      8.15 o 
   1  -4   1        0.39        0.90      2.50 o 
   2  -4   1       53.11       53.77      3.20 o 
   3  -4   1      268.91      305.97      6.61 o 
   4  -4   1      162.80      169.66      5.77 o 
   5  -4   1     2617.51     2682.46     39.92 o 
   6  -4   1      132.52       13.02      4.04 o 
   7  -4   1      336.88      368.56     10.13 o 
   8  -4   1      217.54      202.15      8.06 o 
   9  -4   1      175.64      185.33      8.03 o 
  10  -4   1       13.41        8.17      3.20 o 
  11  -4   1       13.09       21.25      6.72 o 
  12  -4   1        5.38        4.78      6.65 o 
 -11  -3   1      140.72      134.06      9.98 o 
 -10  -3   1       38.98       25.96      5.51 o 
  -9  -3   1      153.22      144.44      9.83 o 
  -8  -3   1        3.85        3.35      3.05 o 
  -7  -3   1     1068.32      923.48     22.28 o 
  -6  -3   1      119.50      135.81      7.61 o 
  -5  -3   1      193.06      231.56     11.33 o 
  -4  -3   1      190.09      198.00      5.97 o 
  -3  -3   1       47.37       81.53      2.81 o 
  -2  -3   1     4587.68     4802.84     74.07 o 
  -1  -3   1        1.61        4.62      2.89 o 
   1  -3   1     3687.13     3685.96     58.87 o 
   2  -3   1      159.46      174.63      7.27 o 
   3  -3   1        4.08        0.53      0.82 o 
   4  -3   1      237.86      234.94     22.38 o 
   5  -3   1        0.16       -0.17      1.54 o 
   6  -3   1      121.44       -0.02      1.87 o 
   7  -3   1        0.59        2.72      2.37 o 
   8  -3   1      201.56      191.63     13.20 o 
   9  -3   1       14.00       14.58      3.46 o 
  10  -3   1      102.64       91.80      6.47 o 
  11  -3   1       23.21       16.31      6.45 o 
  12  -3   1       69.36       65.72     10.06 o 
 -11  -2   1      473.13      499.11     20.33 o 
 -10  -2   1       24.64       13.79      6.37 o 
  -9  -2   1      353.01      354.29     12.98 o 
  -8  -2   1       13.93        5.47      3.08 o 
  -7  -2   1      723.43      666.17     17.11 o 
  -6  -2   1       37.90       61.01      4.80 o 
  -5  -2   1      102.13      126.35      7.60 o 
  -4  -2   1      457.14      485.07      9.59 o 
  -3  -2   1     1243.48     1409.80     21.16 o 
  -2  -2   1     2601.95     2600.42     28.63 o 
  -1  -2   1      210.01      227.19      7.17 o 
   1  -2   1     1509.98     1458.94     25.51 o 
   2  -2   1       87.64       82.21      7.06 o 
   3  -2   1      239.23      284.90      6.56 o 
   4  -2   1      294.04      314.63     10.56 o 
   6  -2   1      440.50       -0.88      1.28 o 
   7  -2   1       17.32        7.86      2.64 o 
   8  -2   1       35.82       36.87      4.70 o 
   9  -2   1       72.55       73.20      6.52 o 
  10  -2   1        9.58       13.52      4.04 o 
  11  -2   1      111.74      107.29      7.19 o 
 -11  -1   1       26.02       18.62      6.30 o 
 -10  -1   1        7.16       12.40      4.27 o 
  -9  -1   1      348.42      352.09     12.24 o 
  -8  -1   1       15.27       33.09      5.09 o 
  -7  -1   1       32.64       33.13      4.28 o 
  -5  -1   1      242.95      271.49      7.61 o 
  -4  -1   1       70.57       48.06     20.46 o 
  -2  -1   1        3.75        1.39      1.04 o 
  -1  -1   1    13750.64    13677.00    340.35 o 
   0  -1   1      806.27      699.81     22.97 o 
   1  -1   1     1447.05     1450.44     48.24 o 
   2  -1   1     3413.23     1677.79     46.01 o 
   3  -1   1     1767.13     1838.84     39.36 o 
   4  -1   1      215.07      226.05      7.00 o 
   5  -1   1      177.26      180.59      8.04 o 
   6  -1   1       53.26        2.40      2.56 o 
   7  -1   1      431.24      405.06     12.31 o 
   8  -1   1       14.40       10.93      3.42 o 
   9  -1   1      560.54      552.44     25.47 o 
  10  -1   1       26.12       14.60      4.20 o 
  11  -1   1        0.08        1.38      3.75 o 
 -12   0   1       46.00       59.74     12.10 o 
 -11   0   1       30.24       21.02     13.27 o 
 -10   0   1      196.64      222.54     14.29 o 
  -9   0   1       37.58       53.35      7.74 o 
  -8   0   1       16.36       11.81      3.08 o 
  -7   0   1      613.84      544.63     13.80 o 
  -6   0   1       27.43       32.73      2.97 o 
  -5   0   1      656.17      751.52     12.75 o 
  -4   0   1     2203.33     2473.70     34.47 o 
  -2   0   1      632.90      691.11     12.63 o 
  -1   0   1    13207.51    13684.21    209.09 o 
   0   0   1      248.69      255.32      7.52 o 
   1   0   1      401.01      378.71      6.48 o 
   2   0   1     1802.20     1782.12     27.96 o 
   3   0   1      802.80      790.50     19.78 o 
   4   0   1     1985.37     2312.43     39.88 o 
   5   0   1      366.14      397.27     16.87 o 
   6   0   1       60.45       31.42     27.28 o 
   7   0   1       13.45        6.82      2.95 o 
   8   0   1      410.97      371.91     12.88 o 
   9   0   1        4.51        4.59      3.50 o 
  10   0   1       11.16       20.75      4.94 o 
  11   0   1       89.46       81.61      7.83 o 
 -12   1   1       86.02       88.94     12.70 o 
 -11   1   1      203.59      209.68     16.63 o 
 -10   1   1      147.58      142.72     13.02 o 
  -9   1   1      139.25      124.41      6.58 o 
  -8   1   1       82.53       76.99      5.38 o 
  -7   1   1      669.80      654.79     12.42 o 
  -6   1   1       10.18       13.48      1.54 o 
  -5   1   1       73.73       55.78      2.17 o 
  -4   1   1      331.32      383.13      6.15 o 
  -3   1   1     1024.39     1168.46     21.84 o 
  -2   1   1     1731.90     1872.72     38.59 o 
  -1   1   1     1557.05     1594.75     27.51 o 
   0   1   1      559.70      429.97      9.97 o 
   1   1   1    13473.60    12587.39    243.18 o 
   2   1   1     2334.92     2381.52     32.70 o 
   3   1   1      358.81      364.65      6.01 o 
   4   1   1      703.90      815.38     21.83 o 
   5   1   1       13.50       18.49      2.15 o 
   6   1   1       71.66       74.75      5.93 o 
   7   1   1      165.21      165.97      8.55 o 
   8   1   1        0.39        2.43      3.10 o 
   9   1   1       10.03       12.70      4.07 o 
  10   1   1       21.88       22.25      8.97 o 
  11   1   1       38.72       35.24      6.69 o 
 -12   2   1      124.66      140.82     14.54 o 
 -11   2   1       13.79        9.47      8.06 o 
 -10   2   1       13.93       20.66      6.07 o 
  -9   2   1       10.97       15.63      7.39 o 
  -8   2   1      103.24       94.70      4.10 o 
  -7   2   1      210.83      186.75      5.35 o 
  -6   2   1      755.65      821.41     10.00 o 
  -5   2   1       77.40       69.01      2.62 o 
  -4   2   1       20.98       30.38      1.53 o 
  -3   2   1      359.39      300.12     23.71 o 
  -2   2   1       58.84       34.47      2.19 o 
  -1   2   1       46.89       45.13      3.09 o 
   0   2   1      320.26      241.59      7.70 o 
   1   2   1     4845.12     4719.54     75.07 o 
   2   2   1     1130.49     1134.80     17.67 o 
   3   2   1      146.91      133.22      3.64 o 
   4   2   1       93.19       77.63      4.20 o 
   5   2   1      288.22      303.47      8.37 o 
   6   2   1      677.90      665.42     17.43 o 
   7   2   1        0.67       -1.48      2.51 o 
   8   2   1       14.73        5.16      3.67 o 
   9   2   1        1.03       -2.17      4.11 o 
  10   2   1        1.58       -0.68      4.51 o 
  11   2   1        3.57        1.55      4.73 o 
 -12   3   1       19.64       25.45      7.64 o 
 -11   3   1       25.19       25.01      7.65 o 
 -10   3   1        0.07       -0.01      4.56 o 
  -9   3   1       13.89        7.80      4.61 o 
  -8   3   1      417.27      449.23     16.91 o 
  -7   3   1       93.56       96.41      5.83 o 
  -6   3   1        2.42        4.94      1.02 o 
  -5   3   1      744.77      887.18     12.48 o 
  -4   3   1     1416.90     1555.77     19.85 o 
  -3   3   1      323.76      397.82      7.90 o 
  -2   3   1      429.58      409.53     10.49 o 
  -1   3   1     6261.88     6112.91    122.34 o 
   0   3   1        5.52       12.78      2.34 o 
   1   3   1     1081.58     1106.37     20.52 o 
   2   3   1     1647.02     1658.56     29.14 o 
   3   3   1     1365.17     1415.61     19.22 o 
   4   3   1      148.68      159.42      4.50 o 
   5   3   1       30.25       48.13      7.80 o 
   6   3   1      390.70      370.97     12.84 o 
   7   3   1        0.06       -2.63      2.63 o 
   8   3   1       21.89       13.10      4.49 o 
   9   3   1       15.06       15.54      5.11 o 
  10   3   1      232.73      241.50     13.46 o 
 -12   4   1       32.81       35.67      7.63 o 
 -11   4   1        1.55        4.79      5.25 o 
 -10   4   1       82.06       72.23     12.68 o 
  -9   4   1        0.43       -1.26      3.53 o 
  -8   4   1       39.54       32.07      6.42 o 
  -7   4   1       48.95       50.11      5.87 o 
  -6   4   1      105.48      160.93      5.98 o 
  -5   4   1       79.21       84.92      3.08 o 
  -4   4   1      239.63      255.88      6.13 o 
  -3   4   1      137.18      127.28      5.50 o 
  -2   4   1       13.05       15.54      2.21 o 
  -1   4   1     1259.06     1274.46     22.90 o 
   0   4   1     5035.12     4975.50     80.04 o 
   1   4   1       19.47        7.96      1.62 o 
   2   4   1      334.86      348.38      8.34 o 
   3   4   1      135.91      153.50      4.67 o 
   4   4   1       36.11       45.87      3.30 o 
   5   4   1      348.88      357.95      7.37 o 
   6   4   1        3.56       -2.20      2.71 o 
   7   4   1      277.34      285.44     12.50 o 
   8   4   1       94.61       91.11     10.26 o 
   9   4   1       43.83       36.16      6.45 o 
  10   4   1        1.28        1.38      4.73 o 
 -12   5   1       25.05       24.14      6.37 o 
 -11   5   1        1.90        3.12      4.56 o 
 -10   5   1        3.06        5.82      3.97 o 
  -9   5   1      358.48      376.43     13.08 o 
  -8   5   1      100.81      100.75      7.06 o 
  -7   5   1      272.21      272.61      7.96 o 
  -6   5   1      471.24      501.56      7.82 o 
  -5   5   1      682.22      697.43      9.92 o 
  -4   5   1     1271.54     1336.06     17.94 o 
  -3   5   1     1876.80     1924.09     35.76 o 
  -2   5   1      781.72      768.65     16.87 o 
  -1   5   1      127.35      168.95     10.24 o 
   0   5   1     1445.92     1500.48     19.25 o 
   1   5   1     2202.37     2396.32     25.02 o 
   2   5   1      970.94     1001.16     14.68 o 
   3   5   1        2.98        0.53      1.26 o 
   4   5   1      174.98      146.13      7.18 o 
   5   5   1     2193.88     2047.74     31.69 o 
   6   5   1      196.12      175.40     11.75 o 
   7   5   1       18.08       14.37      9.38 o 
   8   5   1        0.70       -3.30      3.56 o 
   9   5   1       10.78        2.33      4.50 o 
  10   5   1        0.25       -1.34      5.10 o 
 -12   6   1       23.43       32.26      6.86 o 
 -11   6   1       25.28       30.51      6.04 o 
 -10   6   1       45.46       55.59      6.37 o 
  -9   6   1      191.07      200.46     10.40 o 
  -8   6   1        0.03        0.49      3.14 o 
  -7   6   1       62.94       56.68      3.33 o 
  -6   6   1       12.64       21.78      2.02 o 
  -5   6   1      448.83      553.74      8.69 o 
  -4   6   1      382.60      421.51     11.26 o 
  -3   6   1     1334.22     1420.64     20.65 o 
  -2   6   1      264.63      273.69      7.11 o 
  -1   6   1      496.54      572.75     10.78 o 
   0   6   1     2948.07     3175.22     37.70 o 
   1   6   1     2809.13     2853.11     34.73 o 
   2   6   1      164.11      179.48      5.12 o 
   3   6   1      436.68      404.76     11.75 o 
   4   6   1     3172.10     3169.17     41.37 o 
   5   6   1      192.70      175.21      7.36 o 
   6   6   1      233.93      228.01     12.36 o 
   7   6   1       49.91       49.82      6.95 o 
   8   6   1      131.67      120.18     17.37 o 
   9   6   1       64.81       50.29      9.24 o 
 -12   7   1       20.35       18.66     12.00 o 
 -11   7   1        0.45        4.36      5.36 o 
 -10   7   1        6.13        4.42      4.25 o 
  -9   7   1       43.39       38.06      5.68 o 
  -8   7   1      300.78      296.68     11.14 o 
  -7   7   1      304.33      323.13      6.55 o 
  -6   7   1      459.12      468.41      8.25 o 
  -5   7   1        3.41        0.34      1.21 o 
  -4   7   1      119.33      137.53      5.23 o 
  -3   7   1        2.03        0.40      3.09 o 
  -2   7   1       15.83       18.89      2.71 o 
  -1   7   1      385.22      376.26      8.79 o 
   0   7   1       39.25       39.13      2.54 o 
   1   7   1       26.01       31.06      4.54 o 
   2   7   1       21.98       25.97      3.86 o 
   3   7   1      464.88      466.95     12.32 o 
   4   7   1       58.30       43.13      4.61 o 
   5   7   1       12.69       11.64      2.97 o 
   6   7   1       11.97        8.71      4.47 o 
   7   7   1       12.52       17.56      5.52 o 
   8   7   1       58.61       48.90      7.95 o 
   9   7   1        0.03       -2.61      5.12 o 
 -12   8   1       64.90       59.30      8.12 o 
 -11   8   1       34.21       16.63      5.83 o 
 -10   8   1       39.63       50.79      8.16 o 
  -9   8   1        5.86        8.79      4.17 o 
  -8   8   1      143.22      146.57      9.07 o 
  -7   8   1      159.68      149.08      5.54 o 
  -6   8   1        5.10       11.30      2.45 o 
  -5   8   1       13.18        7.03      4.43 o 
  -4   8   1       26.23       25.82      3.00 o 
  -3   8   1       93.43      113.66      5.44 o 
  -2   8   1        6.96       10.15      2.54 o 
  -1   8   1      148.78      154.24      6.06 o 
   0   8   1        7.83        4.81      1.70 o 
   1   8   1      990.02      975.37     16.32 o 
   2   8   1       39.72       36.48      3.57 o 
   3   8   1       71.64       73.54      5.97 o 
   4   8   1      189.07      196.80      7.53 o 
   5   8   1        1.60        1.67      2.62 o 
   6   8   1       44.56       39.87      6.63 o 
   7   8   1       30.88       39.73      7.19 o 
   8   8   1       29.14       27.82     10.46 o 
 -12   9   1       20.46       43.69     11.74 o 
 -11   9   1      374.89      397.46     20.49 o 
 -10   9   1        2.61        8.54      4.80 o 
  -9   9   1       18.44       26.58      5.51 o 
  -8   9   1      145.62      135.27      7.58 o 
  -7   9   1      416.03      412.74      9.53 o 
  -6   9   1      139.58      115.64      5.77 o 
  -5   9   1      169.13      167.00      6.63 o 
  -4   9   1      145.53      149.29      6.53 o 
  -3   9   1       25.97       26.34      3.62 o 
  -2   9   1      910.34      853.71     21.52 o 
  -1   9   1       40.63       30.85      3.23 o 
   0   9   1      116.82      138.81      5.70 o 
   1   9   1      501.86      487.61     10.69 o 
   2   9   1      611.10      608.30     15.55 o 
   3   9   1       37.13       29.62      4.53 o 
   4   9   1       38.21       40.08      4.16 o 
   5   9   1       47.69       36.87      4.56 o 
   6   9   1       31.78       21.12      7.32 o 
   7   9   1        4.85        7.57      8.73 o 
   8   9   1        2.26        8.40      7.47 o 
 -12  10   1        0.69        8.02     10.34 o 
 -11  10   1        0.21        1.88      6.50 o 
 -10  10   1       60.98       59.98      7.57 o 
  -9  10   1      116.87      100.67      9.69 o 
  -8  10   1      138.84      131.88      7.30 o 
  -7  10   1       88.66       89.31      6.25 o 
  -6  10   1      147.63      135.68      6.56 o 
  -5  10   1        1.40        2.87      2.66 o 
  -4  10   1      437.88      428.94     11.94 o 
  -3  10   1       36.54       33.91      4.14 o 
  -2  10   1       10.08        6.65      2.81 o 
  -1  10   1        2.00        1.99      2.17 o 
   0  10   1        4.12        4.75      2.45 o 
   1  10   1      663.11      612.04     15.21 o 
   2  10   1      640.54      647.70     18.03 o 
   3  10   1       18.41       27.34      5.55 o 
   4  10   1       84.50       78.36      8.11 o 
   5  10   1       64.76       68.10      6.65 o 
   6  10   1       51.52       42.78      9.92 o 
   7  10   1      304.14      305.22     47.02 o 
 -11  11   1        5.42        6.37      8.41 o 
 -10  11   1      106.51      100.21      9.65 o 
  -9  11   1       14.65       18.31      6.46 o 
  -8  11   1       23.20       15.55      4.57 o 
  -7  11   1       35.36       35.17      5.83 o 
  -6  11   1       54.60       60.41      5.90 o 
  -5  11   1      454.83      435.79     11.80 o 
  -4  11   1     1294.71     1342.37     23.49 o 
  -3  11   1     2108.07     2057.55     32.08 o 
  -2  11   1     1048.71     1045.89     17.71 o 
  -1  11   1       75.05       74.14      5.17 o 
   0  11   1      365.80      362.64     10.84 o 
   1  11   1      694.76      596.76     16.40 o 
   2  11   1        0.12        0.34      3.26 o 
   3  11   1        0.01        3.05      4.13 o 
   4  11   1       26.46       25.71      5.29 o 
   5  11   1       90.79       89.32      7.79 o 
   6  11   1        0.00       -4.75      6.81 o 
 -11  12   1       46.74       80.02     17.57 o 
 -10  12   1      191.77      205.02     14.66 o 
  -9  12   1       23.20       24.58      7.96 o 
  -8  12   1       69.11       63.23      7.19 o 
  -7  12   1       53.68       49.65      5.08 o 
  -6  12   1        0.05        2.53      3.07 o 
  -5  12   1       14.55       12.30      3.85 o 
  -4  12   1       39.29       56.13      5.62 o 
  -3  12   1      664.64      609.75     13.19 o 
  -2  12   1      346.15      355.51     10.27 o 
  -1  12   1        1.07        1.50      2.51 o 
   0  12   1       63.97       73.42      8.11 o 
   1  12   1      110.77       95.94      9.43 o 
   2  12   1       22.27       24.72      6.16 o 
   3  12   1       65.88       57.75     10.23 o 
   4  12   1      391.92      401.49     15.74 o 
   5  12   1        4.08        7.86      4.71 o 
   6  12   1       12.41       13.01      9.14 o 
 -11  13   1        0.02        4.17     15.34 o 
 -10  13   1       27.20       30.40      8.55 o 
  -9  13   1        6.53       11.95      7.08 o 
  -8  13   1       14.98       13.09      3.31 o 
  -7  13   1       18.02       17.72      3.44 o 
  -6  13   1        5.61        6.23      2.95 o 
  -5  13   1       69.63       59.11      5.02 o 
  -4  13   1        5.38        1.55      3.20 o 
  -3  13   1      153.35      159.45      8.09 o 
  -2  13   1        0.75       -2.74      2.74 o 
  -1  13   1        9.23        7.54      3.96 o 
   0  13   1      123.62      128.49      9.39 o 
   1  13   1       28.35       30.65      6.89 o 
   2  13   1        3.19       -0.04      4.91 o 
   3  13   1        1.66        4.98      7.15 o 
   4  13   1        6.93        6.61      5.90 o 
   5  13   1       39.48       55.38     11.06 o 
 -10  14   1        8.25        0.25      6.99 o 
  -9  14   1        6.04       -0.35      4.46 o 
  -8  14   1       97.94       81.03      6.83 o 
  -7  14   1        8.52        4.65      5.14 o 
  -6  14   1        5.41        0.97      2.84 o 
  -5  14   1        0.44       -3.27      3.77 o 
  -4  14   1       28.21       17.07      4.11 o 
  -3  14   1       25.73       16.22      3.77 o 
  -2  14   1        3.77        2.05      3.14 o 
  -1  14   1       61.98       63.15      8.21 o 
   0  14   1       10.43        3.58      5.07 o 
   1  14   1        2.41        4.70     12.85 o 
   2  14   1        3.95        5.96      7.20 o 
   3  14   1        3.23        1.57      7.49 o 
   4  14   1       11.17       15.38      6.99 o 
 -10  15   1      149.76      164.64     15.55 o 
  -9  15   1        2.60        8.21      6.06 o 
  -8  15   1       83.96       85.23      7.40 o 
  -7  15   1       37.21       29.27      6.63 o 
  -6  15   1        2.36        2.98      3.23 o 
  -5  15   1       22.63       29.17      4.71 o 
  -4  15   1       26.54       24.58      4.45 o 
  -3  15   1       16.90        9.38      7.15 o 
  -2  15   1      246.32      285.17     18.37 o 
  -1  15   1       73.70       86.51     10.18 o 
   0  15   1        0.00       -6.59      6.59 o 
   1  15   1       47.59       53.74     12.98 o 
   2  15   1        1.12        0.41      8.40 o 
   3  15   1       61.32       60.76     10.14 o 
  -9  16   1       18.97       16.88     12.18 o 
  -8  16   1       11.78        3.67      8.98 o 
  -7  16   1        4.53        1.17      4.96 o 
  -6  16   1       28.29       26.66      9.65 o 
  -5  16   1      109.01      119.20     13.77 o 
  -4  16   1       17.64       12.57      5.38 o 
  -3  16   1       61.95       75.46     14.07 o 
  -2  16   1       97.83       85.93     14.67 o 
  -1  16   1       73.69       74.27      9.91 o 
   0  16   1      226.87      251.96     25.26 o 
   1  16   1      142.07      154.99     17.80 o 
  -7  17   1       51.86       49.95      8.25 o 
  -6  17   1      108.01      118.83     12.63 o 
  -5  17   1        0.00       -9.28      9.28 o 
  -4  17   1       16.50        9.35     15.52 o 
  -3  17   1       43.00       36.39      8.34 o 
  -2  17   1      132.13       99.89     15.16 o 
  -1  17   1        0.09       -8.14      9.78 o 
   0  17   1       11.69      -16.75     16.75 o 
  -5  18   1        1.40       -3.50     15.14 o 
  -4  18   1       23.71        9.82     10.32 o 
  -3  18   1       24.49       -0.05     15.76 o 
   1 -18   2        1.37      -14.81     26.42 o 
   2 -18   2       33.09       40.93      8.30 o 
   3 -18   2        0.28       -5.12      5.12 o 
   4 -18   2       23.35       15.94      6.81 o 
   5 -18   2       56.87       33.98      7.65 o 
   6 -18   2       26.86       38.65      7.73 o 
  -1 -17   2       36.18       55.26     13.05 o 
   0 -17   2        0.00       -6.21      6.21 o 
   1 -17   2       20.19       21.02      8.39 o 
   2 -17   2       28.18       24.04      5.93 o 
   3 -17   2       61.88       70.88      9.92 o 
   4 -17   2        3.94       -1.74      5.58 o 
   5 -17   2        0.03        1.75      4.79 o 
   6 -17   2        5.83       -4.74      5.36 o 
   7 -17   2       35.61       28.72      6.24 o 
   8 -17   2       10.61        7.44      8.89 o 
  -3 -16   2        1.46        3.53     10.53 o 
  -2 -16   2        8.40       17.28      7.49 o 
  -1 -16   2        0.51        2.81      6.71 o 
   0 -16   2       30.37       33.66      8.08 o 
   1 -16   2       54.21       56.95      6.76 o 
   2 -16   2       46.54       37.46      7.53 o 
   3 -16   2        2.60       -5.94      5.94 o 
   4 -16   2        9.33       11.07      5.89 o 
   5 -16   2       19.77       12.40      4.77 o 
   6 -16   2       14.32        9.21      7.41 o 
   7 -16   2       48.07       48.94      6.59 o 
   8 -16   2       13.03        8.66      7.73 o 
   9 -16   2       23.40       27.04      6.85 o 
  -4 -15   2      163.46      202.31     19.26 o 
  -3 -15   2        0.45       -0.68      5.91 o 
  -2 -15   2       23.12       13.04      6.85 o 
  -1 -15   2       11.82        8.94      6.31 o 
   0 -15   2       37.74       28.82      7.71 o 
   1 -15   2       16.51       16.35      5.61 o 
   2 -15   2      214.17      231.79     13.14 o 
   3 -15   2      112.74      106.75      8.10 o 
   4 -15   2        0.16       -4.22      4.28 o 
   5 -15   2        5.17        1.93      4.16 o 
   6 -15   2        1.97        0.12      3.84 o 
   7 -15   2       78.35       94.83      7.92 o 
   8 -15   2       44.03       40.57      6.98 o 
   9 -15   2        0.39        0.91      5.01 o 
  -5 -14   2       25.71       34.52     10.52 o 
  -4 -14   2       48.76       62.17      6.75 o 
  -3 -14   2      135.38      160.31     17.92 o 
  -2 -14   2       53.94       57.99      8.84 o 
  -1 -14   2       18.13       26.24      7.21 o 
   0 -14   2      216.23      232.05     15.26 o 
   1 -14   2        0.80       -4.26      4.32 o 
   2 -14   2       20.60       20.09      5.45 o 
   3 -14   2      188.68      190.71     10.03 o 
   4 -14   2      192.39      194.58     11.21 o 
   5 -14   2       69.09       50.49      5.97 o 
   6 -14   2        5.66        5.88      4.44 o 
   7 -14   2       29.17       24.43      4.97 o 
   8 -14   2        4.16        6.66      5.07 o 
   9 -14   2      109.25      108.09      9.15 o 
  10 -14   2       53.97       54.62     12.57 o 
  -6 -13   2      146.56      159.91     17.63 o 
  -5 -13   2        0.94        0.88      4.24 o 
  -4 -13   2       37.26       41.03      5.76 o 
  -3 -13   2        1.98        0.58      4.12 o 
  -2 -13   2      177.91      166.91     13.65 o 
  -1 -13   2       25.28       25.68      6.39 o 
   0 -13   2      691.93      666.26     18.30 o 
   1 -13   2      283.50      261.11     11.58 o 
   2 -13   2        0.65       -0.23      3.27 o 
   3 -13   2       81.87       77.26      6.61 o 
   4 -13   2      125.24      117.29      7.80 o 
   5 -13   2      564.48      566.76     14.78 o 
   6 -13   2       48.85       53.08      5.84 o 
   7 -13   2        6.08        7.20      4.47 o 
   8 -13   2        1.68        3.28      6.47 o 
   9 -13   2        0.18        1.05      4.43 o 
  10 -13   2       16.20       22.25      5.84 o 
  -6 -12   2       77.56      101.37     14.16 o 
  -5 -12   2        3.82        7.23      3.81 o 
  -4 -12   2       66.19       75.96      6.41 o 
  -3 -12   2        0.41        1.82      3.63 o 
  -2 -12   2        1.96        1.19      3.28 o 
  -1 -12   2       84.87       72.10      6.76 o 
   0 -12   2      104.49      113.09      8.29 o 
   1 -12   2      130.18      111.56      7.07 o 
   2 -12   2        0.72        1.37      2.97 o 
   3 -12   2      197.02      198.71      9.16 o 
   4 -12   2      129.76      123.55      7.53 o 
   5 -12   2       31.11       32.48      5.82 o 
   6 -12   2        0.08       -3.00      3.00 o 
   7 -12   2      124.59      114.51      8.40 o 
   8 -12   2        5.68        9.61      8.55 o 
   9 -12   2      128.86      136.22      9.30 o 
  10 -12   2       25.02       24.12      5.06 o 
  11 -12   2        0.02        0.60     16.41 o 
  -7 -11   2       17.36        7.73      7.12 o 
  -6 -11   2       78.70       76.49     11.41 o 
  -5 -11   2        2.26       -0.54      3.65 o 
  -4 -11   2      115.24      118.95      7.28 o 
  -3 -11   2      102.55       92.90      8.96 o 
  -2 -11   2        0.00        0.05      3.00 o 
  -1 -11   2       24.31       26.68      4.69 o 
   0 -11   2      952.99      957.44     18.67 o 
   1 -11   2       19.11       18.10      3.67 o 
   2 -11   2      201.85      204.97      8.36 o 
   3 -11   2       77.03       87.18      6.26 o 
   4 -11   2      315.02      293.28      9.67 o 
   5 -11   2        5.62        7.66      3.04 o 
   6 -11   2       73.70       69.61      6.71 o 
   7 -11   2      107.68       89.18      8.42 o 
   8 -11   2       14.43       13.61      4.19 o 
   9 -11   2       80.41       72.02      6.37 o 
  10 -11   2      183.15      221.71      9.68 o 
  11 -11   2      214.25      225.11     14.52 o 
  -8 -10   2        0.43       -4.13      4.83 o 
  -7 -10   2       30.86       45.88      7.85 o 
  -6 -10   2       43.53       43.57      8.32 o 
  -5 -10   2       14.71       14.11      2.90 o 
  -4 -10   2       12.13        4.23      2.39 o 
  -3 -10   2      217.86      210.43      9.83 o 
  -2 -10   2      181.14      193.84      8.40 o 
  -1 -10   2      292.80      296.68      8.62 o 
   0 -10   2      115.47      135.90      6.34 o 
   1 -10   2      538.85      517.34     14.22 o 
   2 -10   2       47.71       53.95      4.83 o 
   3 -10   2        0.33        1.18      2.66 o 
   4 -10   2       97.08       94.85      6.04 o 
   5 -10   2       72.51       63.69      5.17 o 
   6 -10   2       58.83       51.37      6.67 o 
   7 -10   2       88.27       73.96      6.07 o 
   8 -10   2        8.25        6.23      3.55 o 
   9 -10   2       71.64       76.94      6.32 o 
  10 -10   2       12.85       15.46      4.09 o 
  11 -10   2       13.59       13.83      6.63 o 
  -8  -9   2      146.03      159.58     12.68 o 
  -7  -9   2       36.61       34.82      6.79 o 
  -6  -9   2       54.80       60.87     10.22 o 
  -5  -9   2       39.21       37.35      3.40 o 
  -4  -9   2      149.75      149.42      6.11 o 
  -3  -9   2      169.97      158.66      7.65 o 
  -2  -9   2      493.48      521.44     12.17 o 
  -1  -9   2        1.28        1.42      1.76 o 
   0  -9   2       12.11        6.41      2.06 o 
   1  -9   2      298.44      271.66      8.46 o 
   2  -9   2        1.64        1.09      2.64 o 
   3  -9   2      437.87      425.44     11.67 o 
   4  -9   2       14.22       21.14      3.35 o 
   5  -9   2       13.23       13.20      3.11 o 
   6  -9   2      536.77      557.34     11.81 o 
   7  -9   2       16.48       12.01      3.63 o 
   8  -9   2      202.90      215.03      8.80 o 
   9  -9   2        0.03        5.73      3.30 o 
  10  -9   2        3.50        8.61      5.58 o 
  11  -9   2        0.41        4.89      7.04 o 
  -9  -8   2      272.84      304.66     17.23 o 
  -8  -8   2        9.33       10.27      5.19 o 
  -7  -8   2      155.69      166.43     12.35 o 
  -6  -8   2        4.66        0.73      3.55 o 
  -5  -8   2      739.11      720.38     12.86 o 
  -4  -8   2      401.21      377.22      9.02 o 
  -3  -8   2     1051.85     1012.80     18.25 o 
  -2  -8   2      253.62      237.72      6.88 o 
  -1  -8   2      198.01      226.17      6.29 o 
   0  -8   2       77.46       98.21      4.30 o 
   1  -8   2      354.56      404.39      8.69 o 
   2  -8   2      273.64      344.35      9.36 o 
   3  -8   2        2.18        2.87      3.24 o 
   4  -8   2      262.41      305.95      8.42 o 
   5  -8   2      614.46      656.55     12.32 o 
   6  -8   2      662.53      631.83     12.26 o 
   7  -8   2      113.35      112.26      6.56 o 
   8  -8   2       17.04       11.13      3.88 o 
   9  -8   2       97.63       94.44      6.48 o 
  10  -8   2        7.60        6.77      3.22 o 
  11  -8   2      145.15      137.15     13.77 o 
  12  -8   2      228.20      257.10     23.10 o 
  -9  -7   2       37.68       51.07      7.86 o 
  -8  -7   2       54.99       48.61      7.14 o 
  -7  -7   2       73.79       74.46      9.22 o 
  -6  -7   2      141.40      154.22     10.36 o 
  -5  -7   2      917.86      873.14     18.55 o 
  -4  -7   2     1312.28     1304.75     19.62 o 
  -3  -7   2      114.26      130.50      6.14 o 
  -2  -7   2        9.51       10.40      2.30 o 
  -1  -7   2        3.49        2.83      1.52 o 
   0  -7   2      475.20      452.77      8.85 o 
   1  -7   2       29.43       37.84      4.42 o 
   2  -7   2      115.92      124.12      5.17 o 
   3  -7   2       86.46       69.44      4.21 o 
   4  -7   2      286.43      297.57      7.30 o 
   5  -7   2      482.39      484.08     11.21 o 
   6  -7   2      233.63      260.14      7.33 o 
   7  -7   2      665.96      687.43     14.91 o 
   8  -7   2       14.24       19.78      3.70 o 
   9  -7   2       90.30      106.44      6.77 o 
  10  -7   2       34.00       35.01      4.55 o 
  11  -7   2       57.96       64.91     11.12 o 
  12  -7   2       37.40       35.91      7.65 o 
 -10  -6   2      103.70      113.03     15.53 o 
  -9  -6   2        3.02        2.90      4.27 o 
  -8  -6   2       20.25       13.40      4.60 o 
  -7  -6   2        8.40        3.82      3.50 o 
  -6  -6   2        8.85        7.99      2.98 o 
  -5  -6   2       78.35       66.83      6.28 o 
  -4  -6   2      703.00      690.12     11.74 o 
  -3  -6   2      104.18      121.89      5.41 o 
  -2  -6   2      145.27      148.80      5.28 o 
  -1  -6   2     1397.03     1555.20     22.58 o 
   0  -6   2       20.81        8.73      1.76 o 
   1  -6   2      135.19      127.79      5.50 o 
   2  -6   2     2578.23     2664.26     35.39 o 
   3  -6   2     1293.41     1399.80     19.28 o 
   4  -6   2       18.76       23.34      2.43 o 
   5  -6   2        8.84        6.88      3.30 o 
   6  -6   2        0.31       -1.82      4.06 o 
   7  -6   2     1169.96     1221.19     21.79 o 
   8  -6   2      678.12      649.99     14.72 o 
   9  -6   2      156.66      157.91      7.81 o 
  10  -6   2      172.61      187.34      8.47 o 
  11  -6   2       15.80       22.77      6.64 o 
  12  -6   2      148.50      183.04     21.62 o 
 -10  -5   2      205.92      215.60     15.06 o 
  -9  -5   2       16.60        8.48      4.77 o 
  -8  -5   2       16.88       20.79      5.11 o 
  -7  -5   2        0.09        0.99      3.05 o 
  -6  -5   2      386.34      386.65     10.70 o 
  -5  -5   2        5.94        1.14      1.91 o 
  -4  -5   2     1109.63     1150.44     16.38 o 
  -3  -5   2      319.65      335.33      7.77 o 
  -2  -5   2      393.26      395.40      8.26 o 
  -1  -5   2      416.10      433.13      7.41 o 
   0  -5   2      235.33      260.05      6.27 o 
   2  -5   2      509.89      475.14     30.74 o 
   3  -5   2      204.09      198.41      6.13 o 
   4  -5   2       54.07       68.57      3.30 o 
   5  -5   2        0.14        0.65      1.31 o 
   6  -5   2       34.35       15.77      9.47 o 
   7  -5   2        0.15       -2.76      3.19 o 
   8  -5   2       51.38       43.21      4.71 o 
   9  -5   2       72.41       92.58      6.70 o 
  10  -5   2       42.86       41.23      5.13 o 
  11  -5   2        0.42        1.11      3.61 o 
  12  -5   2       39.37       50.75      9.58 o 
 -11  -4   2       45.67       51.45      9.15 o 
 -10  -4   2      162.01      181.39     10.79 o 
  -9  -4   2       89.04       81.23      7.77 o 
  -8  -4   2      143.89      160.59      9.35 o 
  -7  -4   2        0.97        0.58      2.62 o 
  -6  -4   2        5.41        4.68      2.32 o 
  -5  -4   2       79.28       94.62      6.30 o 
  -4  -4   2      544.98      536.01     11.19 o 
  -3  -4   2       33.07       23.27      2.29 o 
  -2  -4   2      651.02      644.36     10.81 o 
  -1  -4   2       30.84       21.56      2.95 o 
   0  -4   2       99.66      121.63      7.80 o 
   1  -4   2      467.02      504.75      8.31 o 
   2  -4   2       48.06       38.83      5.92 o 
   3  -4   2      155.56      162.66      4.45 o 
   4  -4   2       16.35       15.34      1.61 o 
   5  -4   2      418.87      401.03     11.32 o 
   6  -4   2      106.24      111.74     11.69 o 
   7  -4   2      795.70      786.49     17.09 o 
   8  -4   2       61.65       54.66      5.14 o 
   9  -4   2       21.97       20.02      4.10 o 
  10  -4   2      141.09      135.56     10.61 o 
  11  -4   2       20.27       21.72      4.41 o 
 -11  -3   2        2.36        1.14      3.86 o 
 -10  -3   2       37.60       35.91      8.09 o 
  -9  -3   2      184.92      206.34     12.25 o 
  -8  -3   2      413.02      366.52     12.55 o 
  -7  -3   2      259.32      285.09     19.21 o 
  -6  -3   2      522.80      428.13     25.06 o 
  -5  -3   2       36.68       30.25      4.04 o 
  -4  -3   2      145.19      180.76      5.55 o 
  -3  -3   2      267.81      319.98      7.19 o 
  -2  -3   2      343.67      297.45      6.84 o 
  -1  -3   2     2549.27     2614.91     43.11 o 
   0  -3   2     4009.92     3932.95     78.53 o 
   1  -3   2      416.42      459.76      8.29 o 
   2  -3   2     1142.80     1132.05     13.76 o 
   3  -3   2      590.43      643.27     11.02 o 
   4  -3   2       33.81       37.38      2.27 o 
   5  -3   2      534.99      537.26     12.03 o 
   6  -3   2      128.45      138.18     14.08 o 
   7  -3   2      199.47      209.96      8.18 o 
   8  -3   2       42.42       52.06      5.07 o 
   9  -3   2      110.77      100.34      7.05 o 
  10  -3   2        5.38       -0.38      3.27 o 
  11  -3   2        8.96        8.01      4.03 o 
 -11  -2   2      234.77      240.84     19.18 o 
 -10  -2   2        7.92        2.80      3.44 o 
  -9  -2   2       28.24       42.02      5.15 o 
  -8  -2   2       14.69       11.34      3.24 o 
  -7  -2   2      209.19      173.30     10.54 o 
  -6  -2   2       53.88       38.32      8.73 o 
  -5  -2   2        5.35        3.46      2.14 o 
  -3  -2   2      129.45       78.19      5.36 o 
  -2  -2   2       16.05       26.28      2.68 o 
  -1  -2   2     1340.87     1250.82     22.91 o 
   0  -2   2      743.49      646.04     22.74 o 
   1  -2   2     3796.31     3927.54     75.55 o 
   2  -2   2     9119.89     9282.40    118.07 o 
   3  -2   2        8.14       18.10      1.41 o 
   4  -2   2      190.91      237.06     10.76 o 
   5  -2   2       33.30       33.98      3.76 o 
   6  -2   2       74.13       58.54      6.72 o 
   7  -2   2      242.37      271.36     10.36 o 
   8  -2   2      418.25      393.55     13.29 o 
   9  -2   2        0.65       -3.03      3.03 o 
  10  -2   2       40.67       36.84      5.50 o 
  11  -2   2        1.57        4.06      3.81 o 
 -12  -1   2       78.07       85.38     13.07 o 
 -11  -1   2      231.61      235.49     17.02 o 
 -10  -1   2      406.93      408.40     23.27 o 
  -9  -1   2       56.53       38.91      4.95 o 
  -8  -1   2      511.71      462.00     14.36 o 
  -7  -1   2      168.12      186.32      7.49 o 
  -6  -1   2      115.64      140.57      5.60 o 
  -5  -1   2        5.01       12.20      2.05 o 
  -4  -1   2       69.29       80.31      3.16 o 
  -3  -1   2      157.13      186.84      6.86 o 
  -2  -1   2        7.77       10.96      1.40 o 
  -1  -1   2     1825.09     1698.60     34.50 o 
   0  -1   2      653.96      631.90     12.73 o 
   1  -1   2      171.84      173.18      7.90 o 
   2  -1   2     3225.84     3488.86     53.50 o 
   3  -1   2       74.14       95.98      6.23 o 
   4  -1   2      308.76      345.20      9.71 o 
   5  -1   2       77.39       68.41      5.10 o 
   6  -1   2       14.20       12.21      3.08 o 
   7  -1   2        0.01        4.98      2.77 o 
   8  -1   2      193.38      168.96      9.22 o 
   9  -1   2        9.91       13.67      4.38 o 
  10  -1   2       36.29       42.40     10.00 o 
  11  -1   2      480.33      537.55     16.52 o 
 -12   0   2       12.81       16.05      7.80 o 
 -11   0   2        5.57        8.20      6.30 o 
 -10   0   2       62.34       59.06     15.22 o 
  -9   0   2        1.12        4.43      4.07 o 
  -8   0   2      631.28      573.17     14.06 o 
  -7   0   2       41.24       42.04      3.00 o 
  -6   0   2        0.21        2.22      1.18 o 
  -5   0   2      247.40      303.18      5.67 o 
  -4   0   2       65.24       77.41      2.44 o 
  -3   0   2     1566.40     1669.68     23.32 o 
  -2   0   2      110.23      104.28      3.53 o 
  -1   0   2      651.34      664.49     22.27 o 
   0   0   2        0.52       -0.89      0.89 o 
   1   0   2     8081.82     7996.09    154.94 o 
   2   0   2      507.45      594.91     15.92 o 
   3   0   2     1675.10     1890.01     26.64 o 
   4   0   2      274.62      287.46      6.19 o 
   5   0   2        2.88        3.14      2.19 o 
   6   0   2      251.72      228.24      9.31 o 
   7   0   2      174.31      124.97      8.21 o 
   8   0   2      273.72      238.07     10.82 o 
   9   0   2      203.38      227.88     11.30 o 
  10   0   2       39.00       31.48      6.11 o 
  11   0   2       70.59       48.75      7.14 o 
 -12   1   2       56.15       39.85      9.25 o 
 -11   1   2       16.42       16.20      6.55 o 
 -10   1   2       93.75       70.20      9.23 o 
  -9   1   2        3.34       -1.84      6.99 o 
  -8   1   2        0.04       -2.55      2.94 o 
  -7   1   2      532.56      564.72     18.32 o 
  -6   1   2      436.70      494.81      8.06 o 
  -5   1   2      398.38      419.50      7.00 o 
  -4   1   2     1911.20     2172.67     36.34 o 
  -3   1   2     1037.02     1035.94     23.96 o 
  -2   1   2     5903.98     5990.80    117.97 o 
   0   1   2       71.03      125.27      5.78 o 
   1   1   2      773.77      732.95     16.78 o 
   2   1   2     1639.20     1734.44     29.58 o 
   3   1   2      302.54      406.68      6.90 o 
   4   1   2       92.91       98.46      3.12 o 
   5   1   2       62.49       79.10      7.95 o 
   6   1   2       95.81       72.99      6.20 o 
   7   1   2      127.03      143.25      9.34 o 
   8   1   2      750.42      701.34     19.94 o 
   9   1   2       21.25       15.44      4.70 o 
  10   1   2       49.53       40.15      6.59 o 
  11   1   2       84.41       97.58     12.26 o 
 -12   2   2        4.71        5.51      6.44 o 
 -11   2   2        1.57        1.77      6.05 o 
 -10   2   2        7.57        6.84      4.84 o 
  -9   2   2       72.49       73.85      8.17 o 
  -8   2   2        0.90        3.38      3.35 o 
  -7   2   2       10.72        8.78      3.14 o 
  -6   2   2        0.51        0.92      1.15 o 
  -5   2   2      599.36      640.81      9.55 o 
  -4   2   2     2382.73     2512.70     53.55 o 
  -3   2   2      250.49      303.79      9.82 o 
  -2   2   2       68.49       74.11      4.02 o 
  -1   2   2     2077.58     1948.86     64.85 o 
   0   2   2     1167.24     1234.23     21.72 o 
   1   2   2      531.06      441.29      9.77 o 
   2   2   2      246.80      294.21      6.89 o 
   3   2   2      246.12      284.78      5.87 o 
   4   2   2     1753.71     1829.15     23.99 o 
   5   2   2      523.32      598.31     17.61 o 
   6   2   2       84.97       69.15      6.41 o 
   7   2   2       33.16       30.19      4.93 o 
   8   2   2      131.76      136.60     10.08 o 
   9   2   2       92.91       78.20     13.88 o 
  10   2   2      122.21      115.50     10.06 o 
 -12   3   2       71.02       85.67      9.81 o 
 -11   3   2        0.00        6.18      7.22 o 
 -10   3   2        0.30        4.41      9.53 o 
  -9   3   2       32.08       30.26      5.62 o 
  -8   3   2      903.91      886.62     25.46 o 
  -7   3   2     1030.12     1037.50     28.49 o 
  -6   3   2     1566.77     1630.27     28.96 o 
  -5   3   2        0.52        0.97      1.28 o 
  -4   3   2       59.31       54.69      4.30 o 
  -3   3   2      961.66     1105.58     15.09 o 
  -2   3   2      233.88      163.37      5.30 o 
  -1   3   2      800.18      796.42     15.53 o 
   0   3   2     2586.34     2423.48     40.65 o 
   1   3   2      551.28      560.61     10.65 o 
   2   3   2      504.93      478.32     13.39 o 
   3   3   2     1319.83     1421.33     19.68 o 
   4   3   2      526.12      501.28      9.24 o 
   5   3   2       11.65        7.19      1.98 o 
   6   3   2       40.82       33.89      5.17 o 
   7   3   2        4.99        4.15      3.56 o 
   8   3   2       66.79       69.88      7.64 o 
   9   3   2       63.89       63.67      7.95 o 
  10   3   2       92.15       96.55     16.06 o 
 -12   4   2      226.28      230.74     15.17 o 
 -11   4   2       71.36       76.94      8.64 o 
 -10   4   2      212.30      236.27     22.35 o 
  -9   4   2      137.28      141.92     10.06 o 
  -8   4   2       96.37       89.85      7.71 o 
  -7   4   2     3290.47     3380.25     70.15 o 
  -6   4   2        2.81       -1.41      1.41 o 
  -5   4   2      211.89      206.60      4.76 o 
  -4   4   2       83.36       96.65      2.51 o 
  -3   4   2     1605.19     1782.85     21.66 o 
  -1   4   2      273.47      221.85      7.09 o 
   0   4   2       29.84       30.86      3.19 o 
   1   4   2       15.64       15.72      2.36 o 
   2   4   2        2.55        0.66      1.28 o 
   3   4   2     1116.81     1214.46     21.05 o 
   4   4   2      493.84      450.04      9.07 o 
   5   4   2        3.62        1.61      2.15 o 
   6   4   2        4.14       -0.22      3.03 o 
   7   4   2        1.42        3.99      3.94 o 
   8   4   2       34.95       31.44      5.91 o 
   9   4   2       28.77       21.35      6.97 o 
  10   4   2       35.21       35.25      7.26 o 
 -12   5   2       84.74       90.58      8.99 o 
 -11   5   2      124.25      129.04      9.68 o 
 -10   5   2       11.41        6.49      4.56 o 
  -9   5   2        4.07        2.27      3.23 o 
  -8   5   2        0.09       -2.55      2.55 o 
  -7   5   2      844.33      838.25     15.63 o 
  -6   5   2      311.47      311.43      6.88 o 
  -5   5   2       38.34       49.42      2.02 o 
  -4   5   2      329.00      336.98      6.57 o 
  -3   5   2       32.68       51.68      4.91 o 
  -2   5   2      306.03      366.86      6.81 o 
  -1   5   2     1076.49     1189.30     17.15 o 
   0   5   2      583.81      670.88     13.07 o 
   1   5   2      470.17      507.34      8.30 o 
   2   5   2        0.17       -0.60      1.33 o 
   3   5   2      393.98      381.17      9.06 o 
   4   5   2     2872.81     2780.61     36.82 o 
   5   5   2      585.82      533.58     15.06 o 
   6   5   2       65.52       49.08      6.50 o 
   7   5   2      103.01      118.39     10.07 o 
   8   5   2        0.00       -3.91      3.91 o 
   9   5   2      215.55      245.54     18.32 o 
 -12   6   2      165.07      171.02     11.86 o 
 -11   6   2      120.70      123.88     11.62 o 
 -10   6   2       64.29       65.42      6.68 o 
  -9   6   2        0.07        4.06      3.35 o 
  -8   6   2      234.11      281.89     10.36 o 
  -7   6   2      274.93      273.26     12.79 o 
  -6   6   2      571.07      570.29      9.82 o 
  -5   6   2      460.89      506.53      8.25 o 
  -4   6   2     1123.56     1129.12     17.22 o 
  -3   6   2      302.49      294.79      7.16 o 
  -2   6   2     2127.97     2402.76     29.19 o 
  -1   6   2      552.65      632.34     10.36 o 
   0   6   2       29.96       55.13      3.24 o 
   1   6   2        0.38        1.68      1.29 o 
   2   6   2      444.12      466.71      9.33 o 
   3   6   2     1202.92     1133.49     33.77 o 
   4   6   2       60.84       57.10      4.14 o 
   5   6   2      382.67      383.99     10.57 o 
   6   6   2      100.90       98.62      9.15 o 
   7   6   2        0.62        2.87      4.28 o 
   8   6   2        2.78        5.84      4.98 o 
   9   6   2      286.25      308.22     28.32 o 
 -12   7   2        3.70        4.35      6.60 o 
 -11   7   2       82.47       85.31      8.34 o 
 -10   7   2        3.86        7.09      4.30 o 
  -9   7   2       17.05       20.39      4.71 o 
  -8   7   2      537.86      568.88     17.76 o 
  -7   7   2       27.53       25.00      3.70 o 
  -6   7   2        1.85        0.46      1.90 o 
  -5   7   2      193.45      214.51     15.30 o 
  -4   7   2       13.72       19.84      3.22 o 
  -3   7   2      364.60      345.50      8.38 o 
  -2   7   2       10.01       14.40      2.26 o 
  -1   7   2        0.41        0.18      1.53 o 
   0   7   2      120.40      106.86      4.37 o 
   1   7   2      140.99      180.11      5.83 o 
   2   7   2       71.18       73.00      4.83 o 
   3   7   2      183.19      176.05     10.16 o 
   4   7   2      348.17      350.37      9.29 o 
   5   7   2      182.68      173.40     13.69 o 
   6   7   2       48.53       42.48      3.77 o 
   7   7   2        8.13        6.89      5.00 o 
   8   7   2        3.97        0.99      5.29 o 
 -12   8   2        0.00       14.71      5.64 o 
 -11   8   2      294.18      330.46     15.01 o 
 -10   8   2        0.06        5.08      4.62 o 
  -9   8   2      224.17      257.52     15.39 o 
  -8   8   2        2.92        0.56      3.60 o 
  -7   8   2     1048.99     1030.61     12.88 o 
  -6   8   2     1506.53     1552.89     23.76 o 
  -5   8   2      205.65      226.25     11.19 o 
  -4   8   2        1.69        0.88      1.69 o 
  -3   8   2       11.44       14.43      2.32 o 
  -2   8   2      787.74      854.20     15.35 o 
  -1   8   2      216.70      184.26      6.62 o 
   0   8   2       13.26        4.46      2.52 o 
   1   8   2      341.13      323.71      7.60 o 
   2   8   2      686.34      671.29     13.01 o 
   3   8   2      256.91      263.85      9.82 o 
   4   8   2       13.87       22.70      3.77 o 
   5   8   2        5.15       10.88      3.38 o 
   6   8   2        5.19        1.62      4.54 o 
   7   8   2       76.67       76.93     11.97 o 
   8   8   2       49.90       59.46     18.43 o 
 -12   9   2        1.01       24.14     13.66 o 
 -11   9   2       46.76       35.94      6.90 o 
 -10   9   2       16.09       21.14      5.42 o 
  -9   9   2       24.63       16.84      5.05 o 
  -8   9   2      372.77      381.23     11.49 o 
  -7   9   2      287.88      254.80      6.46 o 
  -6   9   2       63.42       78.00      4.33 o 
  -5   9   2      306.92      297.54      8.73 o 
  -4   9   2       57.30       44.13      4.70 o 
  -3   9   2       10.94       12.29      2.77 o 
  -2   9   2       29.76       11.71      3.02 o 
  -1   9   2       68.05       72.31      4.51 o 
   0   9   2     2074.16     1974.59     30.17 o 
   1   9   2      241.08      241.87      8.43 o 
   2   9   2      298.26      292.82     10.68 o 
   3   9   2       40.99       41.22      6.15 o 
   4   9   2      200.35      213.63     11.86 o 
   5   9   2      122.08      113.20      8.14 o 
   6   9   2        4.03        8.80      6.65 o 
   7   9   2        0.10       -1.16      6.25 o 
 -12  10   2        3.87       13.00     14.28 o 
 -11  10   2       83.21       81.50     16.55 o 
 -10  10   2        1.24        3.21      5.42 o 
  -9  10   2      271.24      254.67     19.22 o 
  -8  10   2      103.89       98.97      5.09 o 
  -7  10   2      326.34      306.15      7.74 o 
  -6  10   2        0.17       -2.43      2.43 o 
  -5  10   2        3.84        4.86      2.22 o 
  -4  10   2      176.69      187.66      6.90 o 
  -3  10   2      209.63      197.38      6.86 o 
  -2  10   2        0.64        0.96      2.16 o 
  -1  10   2      816.31      749.45     15.38 o 
   0  10   2      328.09      289.03      9.22 o 
   1  10   2      287.65      271.20     12.46 o 
   2  10   2       83.22       70.83      6.60 o 
   3  10   2        7.26        6.58      4.23 o 
   4  10   2       35.98       52.86      6.46 o 
   5  10   2        2.46        0.62      3.93 o 
   6  10   2       52.20       49.22     10.51 o 
   7  10   2        6.51        7.12      8.27 o 
 -12  11   2      140.43      150.79     16.05 o 
 -11  11   2       43.47       49.25     10.50 o 
 -10  11   2       46.19       30.68      7.61 o 
  -9  11   2       36.89       45.53     13.46 o 
  -8  11   2       58.43       54.66      4.70 o 
  -7  11   2      186.39      193.07      6.52 o 
  -6  11   2      156.55      153.01      7.91 o 
  -5  11   2      533.28      492.28     11.33 o 
  -4  11   2      849.40      756.26     14.39 o 
  -3  11   2      146.08      130.71      6.53 o 
  -2  11   2       96.29       91.06      5.58 o 
  -1  11   2       23.93       15.82      3.72 o 
   0  11   2      674.19      621.58     18.84 o 
   1  11   2       93.70       80.95      7.12 o 
   2  11   2        7.52        5.32      5.68 o 
   3  11   2        2.12       -0.50      4.29 o 
   4  11   2       28.01       40.15      6.28 o 
   5  11   2       17.47       17.02      5.18 o 
   6  11   2      163.20      164.37     23.59 o 
 -11  12   2       24.62       31.27     13.90 o 
 -10  12   2       25.01       38.30     10.01 o 
  -9  12   2       22.66       20.29      8.88 o 
  -8  12   2       39.97       41.01      4.63 o 
  -7  12   2        1.25       -2.90      4.03 o 
  -6  12   2       81.30       65.18      4.84 o 
  -5  12   2       94.34       76.97      5.41 o 
  -4  12   2       57.03       59.02      4.88 o 
  -3  12   2        4.01        3.30      2.78 o 
  -2  12   2        4.90        8.65      3.42 o 
  -1  12   2       70.07       61.68      7.15 o 
   0  12   2       50.86       50.65      6.05 o 
   1  12   2       15.90        7.75      5.17 o 
   2  12   2       21.34       28.37      8.21 o 
   3  12   2      101.73      116.94     13.70 o 
   4  12   2       12.47        1.03      5.51 o 
   5  12   2       15.76       22.88      5.79 o 
 -11  13   2       15.85       39.85      8.91 o 
 -10  13   2       51.22       52.44     10.14 o 
  -9  13   2        8.70        5.02      6.91 o 
  -8  13   2       85.11      102.30      6.86 o 
  -7  13   2        8.70        8.19      4.16 o 
  -6  13   2       12.62       16.73      4.58 o 
  -5  13   2        9.39        1.31      2.97 o 
  -4  13   2        3.56        3.65      2.80 o 
  -3  13   2      115.13      112.15      7.60 o 
  -2  13   2       25.48       21.60      7.38 o 
  -1  13   2       35.23       24.42      5.68 o 
   0  13   2       33.53       38.07      7.11 o 
   1  13   2       18.65       13.76      7.36 o 
   2  13   2        5.18       -0.64      6.66 o 
   3  13   2      203.28      256.99     37.83 o 
   4  13   2        2.30       15.02      7.50 o 
 -10  14   2        1.12        5.15      7.38 o 
  -9  14   2       14.63       20.88      4.29 o 
  -8  14   2        5.07       -1.25      5.23 o 
  -7  14   2       39.81       34.21      8.09 o 
  -6  14   2       28.47       27.60      5.07 o 
  -5  14   2       16.91        9.59      3.99 o 
  -4  14   2        8.17        4.98      4.50 o 
  -3  14   2        5.59        6.01      3.86 o 
  -2  14   2       89.59       84.43      7.84 o 
  -1  14   2      161.18      177.65     13.02 o 
   0  14   2        2.40       -4.56      4.56 o 
   1  14   2        8.63       13.89      8.02 o 
   2  14   2        1.20       -4.27      7.71 o 
   3  14   2        1.05        1.38      7.19 o 
 -10  15   2      156.90      182.75     20.46 o 
  -9  15   2        0.00       -2.67      4.61 o 
  -8  15   2       23.25       15.11      4.87 o 
  -7  15   2       39.33       35.10      5.67 o 
  -6  15   2        0.43        3.75      4.20 o 
  -5  15   2       10.55       -1.74      4.37 o 
  -4  15   2        3.47        5.39      4.32 o 
  -3  15   2       36.32       31.32      8.49 o 
  -2  15   2        0.56       -2.27      4.65 o 
  -1  15   2       49.17       61.51      9.17 o 
   0  15   2       15.18        7.82      8.15 o 
   1  15   2        0.15       -7.04      7.04 o 
   2  15   2        3.06        0.41     15.93 o 
  -9  16   2       10.12        7.56      7.50 o 
  -8  16   2       12.73       24.98      5.39 o 
  -7  16   2       42.39       46.78      9.26 o 
  -6  16   2        7.85        9.64      9.04 o 
  -5  16   2       46.92       40.51      6.55 o 
  -4  16   2        0.80        7.58      4.81 o 
  -3  16   2       15.39       14.42      6.48 o 
  -2  16   2        1.88       -4.44      5.22 o 
  -1  16   2        0.09        2.66      5.97 o 
   0  16   2       26.95       27.27     10.60 o 
   1  16   2        4.91       -6.09     15.59 o 
  -7  17   2       21.45       14.44      8.69 o 
  -6  17   2      272.33      270.16     25.10 o 
  -5  17   2       17.87       12.74     11.15 o 
  -4  17   2      335.63      357.48     28.20 o 
  -3  17   2       26.70       24.82     32.89 o 
  -2  17   2       86.58       85.07     14.31 o 
  -1  17   2       20.05       28.71     12.28 o 
   0 -18   3       18.38       14.71     11.35 o 
   1 -18   3       17.86        6.41     18.03 o 
   2 -18   3       85.51       89.30      9.82 o 
   3 -18   3       25.07       12.11     11.35 o 
   4 -18   3       10.42       -7.02     14.85 o 
   5 -18   3        0.39       -5.90      7.58 o 
   6 -18   3        1.93       -9.39     11.01 o 
  -2 -17   3       24.44       27.15     12.18 o 
  -1 -17   3       69.75       85.84     15.55 o 
   0 -17   3       19.36        2.62      7.00 o 
   1 -17   3       90.11       90.15     11.88 o 
   2 -17   3        8.98        6.03      7.59 o 
   3 -17   3       40.96       26.82     13.53 o 
   4 -17   3        1.93       -6.26      6.26 o 
   5 -17   3        0.00       -0.47      6.50 o 
   6 -17   3        6.15        1.60      5.06 o 
   7 -17   3       14.39        4.19     10.95 o 
   8 -17   3      101.71       83.03     12.57 o 
  -3 -16   3       53.06       57.58     13.66 o 
  -2 -16   3       23.95       14.38     10.51 o 
  -1 -16   3       77.82       87.03     11.17 o 
   0 -16   3       80.23       78.92     11.04 o 
   1 -16   3       18.75       10.09      6.62 o 
   2 -16   3       33.55       35.47      7.24 o 
   3 -16   3        6.49       -1.04      4.89 o 
   4 -16   3        5.63        0.18      5.30 o 
   5 -16   3       35.85       29.57      5.84 o 
   6 -16   3        0.28       -0.38      4.47 o 
   7 -16   3        0.37       -4.40      4.65 o 
   8 -16   3       45.02       33.27      6.94 o 
   9 -16   3        7.14        8.26      6.46 o 
  -4 -15   3       18.28       24.62      5.51 o 
  -3 -15   3       12.19        6.50      6.62 o 
  -2 -15   3      198.22      201.65     15.30 o 
  -1 -15   3        2.51       -2.02      5.07 o 
   0 -15   3       24.71       36.95      9.29 o 
   1 -15   3       22.45       10.87      5.58 o 
   2 -15   3        8.98        6.07      5.13 o 
   3 -15   3        1.99       -3.09      4.22 o 
   4 -15   3      114.77      125.71     12.19 o 
   5 -15   3       13.96        1.87      4.30 o 
   6 -15   3       84.14       75.28      7.41 o 
   7 -15   3       60.86       53.98      7.95 o 
   8 -15   3       24.98       22.14      7.55 o 
   9 -15   3        4.78       16.05      5.64 o 
  -5 -14   3       99.41      113.50     32.40 o 
  -4 -14   3      248.12      285.08     11.83 o 
  -3 -14   3       23.62       36.78      6.49 o 
  -2 -14   3        3.61        1.89      5.46 o 
  -1 -14   3      559.95      538.71     20.23 o 
   0 -14   3        0.19        1.89      5.09 o 
   1 -14   3       18.59        5.94      4.68 o 
   2 -14   3        0.33       -2.95      4.11 o 
   3 -14   3      843.78      859.84     21.71 o 
   4 -14   3      220.14      197.09     10.35 o 
   5 -14   3       22.91       22.68      4.81 o 
   6 -14   3        5.67        0.30      4.59 o 
   7 -14   3       11.43       14.76      5.81 o 
   8 -14   3        0.28        2.19      4.82 o 
   9 -14   3       83.33       81.19      9.96 o 
  10 -14   3        5.36        8.79      5.57 o 
  -6 -13   3       63.57       63.39     11.51 o 
  -5 -13   3      126.27      130.67     14.75 o 
  -4 -13   3       30.78       29.75      6.54 o 
  -3 -13   3        5.91        6.31      4.30 o 
  -2 -13   3        4.19        1.14      3.85 o 
  -1 -13   3      487.44      440.93     17.66 o 
   0 -13   3       33.14       29.20      8.36 o 
   1 -13   3        1.23       -2.09      5.06 o 
   2 -13   3      281.22      296.95     12.64 o 
   3 -13   3      454.14      478.56     13.63 o 
   4 -13   3     1191.86     1225.43     23.54 o 
   5 -13   3      124.58      117.44      7.78 o 
   6 -13   3       33.21       39.90      6.06 o 
   7 -13   3       13.65       21.51      5.33 o 
   8 -13   3       51.84       58.83      7.17 o 
   9 -13   3        3.71        4.89      4.31 o 
  10 -13   3        1.00        1.04      6.67 o 
  -7 -12   3       42.12       45.43     10.86 o 
  -6 -12   3        0.39        7.61      6.70 o 
  -5 -12   3      126.71      139.79      7.13 o 
  -4 -12   3       24.19       26.90      4.12 o 
  -3 -12   3       15.78       10.34      4.06 o 
  -2 -12   3       11.66        4.47      3.66 o 
  -1 -12   3      120.87      100.86      7.79 o 
   0 -12   3       22.04       22.71      4.95 o 
   1 -12   3      141.44      141.12      7.81 o 
   2 -12   3      362.57      347.80     11.03 o 
   3 -12   3       19.62       14.43      3.94 o 
   4 -12   3      270.86      285.33     10.12 o 
   5 -12   3        5.76       -0.19      3.32 o 
   6 -12   3      902.64      957.57     21.89 o 
   7 -12   3        3.57        7.08      4.37 o 
   8 -12   3        6.87       12.58      5.86 o 
   9 -12   3       40.89       39.96      8.71 o 
  10 -12   3        1.73        7.99      4.64 o 
  11 -12   3        8.44        3.84      4.31 o 
  -7 -11   3        3.08        6.66      5.57 o 
  -6 -11   3       44.60       38.78     10.22 o 
  -5 -11   3        1.31        2.36      2.49 o 
  -4 -11   3        5.06        4.06      3.28 o 
  -3 -11   3        4.41        5.46      3.12 o 
  -2 -11   3      278.10      271.48     12.38 o 
  -1 -11   3      757.63      687.33     19.64 o 
   0 -11   3        2.00        3.87      2.84 o 
   1 -11   3      130.51      132.00     12.71 o 
   2 -11   3       19.15       12.67      3.71 o 
   3 -11   3      110.90      119.55      7.33 o 
   4 -11   3       24.95       35.85      4.67 o 
   5 -11   3        5.68        5.57      4.04 o 
   6 -11   3       77.72       66.82      5.59 o 
   7 -11   3      159.01      174.84      9.54 o 
   8 -11   3       12.48        8.98      5.42 o 
   9 -11   3       36.53       31.46      5.28 o 
  10 -11   3        4.61        2.73      5.28 o 
  11 -11   3      406.18      475.64     19.66 o 
  -8 -10   3       21.20       21.60      7.51 o 
  -7 -10   3       20.16       20.28      6.30 o 
  -6 -10   3        1.32        4.03      4.26 o 
  -5 -10   3       32.45       36.81      3.34 o 
  -4 -10   3      237.61      220.28      7.33 o 
  -3 -10   3       51.88       43.98      4.59 o 
  -2 -10   3      224.15      207.17      8.44 o 
  -1 -10   3      864.86      858.32     15.26 o 
   0 -10   3      303.48      295.38      9.28 o 
   1 -10   3        0.50        3.08      2.30 o 
   2 -10   3       10.24        9.27      3.10 o 
   3 -10   3       23.47       22.71      4.01 o 
   4 -10   3        3.72       -0.89      3.52 o 
   5 -10   3        0.70       -1.01      3.23 o 
   6 -10   3       45.16       39.75      4.45 o 
   7 -10   3      147.67      137.63      7.93 o 
   8 -10   3        0.87       -1.32      3.72 o 
   9 -10   3      103.80      106.94      7.65 o 
  10 -10   3        2.79        8.90      6.26 o 
  11 -10   3        9.50       14.18      3.89 o 
  -9  -9   3       13.88       18.14      6.65 o 
  -8  -9   3        0.77       10.32      5.28 o 
  -7  -9   3      209.98      252.32     15.04 o 
  -6  -9   3       71.06       80.44      8.30 o 
  -5  -9   3        5.24        5.18      3.19 o 
  -4  -9   3     1375.76     1290.51     19.24 o 
  -3  -9   3      342.16      352.63     10.00 o 
  -2  -9   3        1.04       -1.70      2.19 o 
  -1  -9   3      233.52      247.98      7.53 o 
   0  -9   3     1276.40     1335.73     19.76 o 
   1  -9   3       90.24       87.65      4.42 o 
   2  -9   3      173.55      167.49      6.81 o 
   3  -9   3       67.44       52.44      4.53 o 
   4  -9   3        0.01        1.96      2.53 o 
   5  -9   3       71.84       72.72      5.22 o 
   6  -9   3      108.19      105.41      5.69 o 
   7  -9   3      221.42      233.36     11.77 o 
   8  -9   3       41.08       48.38      5.16 o 
   9  -9   3        9.64       10.28      3.98 o 
  10  -9   3       38.43       44.21      9.10 o 
  11  -9   3        2.23        3.80      6.07 o 
  -9  -8   3       22.24       27.32      6.24 o 
  -8  -8   3       41.03       44.82      7.00 o 
  -7  -8   3      133.59      136.48     10.56 o 
  -6  -8   3        3.13        2.64      3.20 o 
  -5  -8   3     1959.50     1908.55     45.21 o 
  -4  -8   3     1413.74     1360.69     19.40 o 
  -3  -8   3      335.51      374.10     10.62 o 
  -2  -8   3        3.34        3.34      2.00 o 
  -1  -8   3     1735.97     1887.85     23.26 o 
   0  -8   3      265.30      270.74     19.21 o 
   1  -8   3      381.07      428.60      8.24 o 
   2  -8   3       46.52       44.88      3.93 o 
   3  -8   3     1063.92     1138.36     18.98 o 
   4  -8   3       45.62       37.95      5.95 o 
   5  -8   3      943.30     1021.78     20.59 o 
   6  -8   3       37.28       39.77      4.54 o 
   7  -8   3      211.25      232.47      8.99 o 
   8  -8   3       27.63       31.24      6.36 o 
   9  -8   3       47.62       51.89      5.44 o 
  10  -8   3        1.43       -0.31      3.45 o 
  11  -8   3        1.47        1.32      6.54 o 
 -10  -7   3        4.26        7.93      5.23 o 
  -9  -7   3        1.56        4.37      4.73 o 
  -8  -7   3        3.20        0.74      5.85 o 
  -7  -7   3      152.04      175.36     11.21 o 
  -6  -7   3       43.05       33.41      4.52 o 
  -5  -7   3     1438.57     1375.67     25.26 o 
  -4  -7   3      150.23      152.55      5.06 o 
  -3  -7   3       59.19       54.69      4.08 o 
  -2  -7   3       25.48       30.78      3.04 o 
  -1  -7   3      523.28      593.34     10.48 o 
   0  -7   3     1687.82     1867.15     24.33 o 
   1  -7   3        0.10        0.87      2.34 o 
   2  -7   3      398.61      456.93      9.88 o 
   3  -7   3       41.69       50.62      3.76 o 
   4  -7   3       49.43       61.72      4.05 o 
   5  -7   3       83.54       97.43      4.86 o 
   6  -7   3       16.22       21.78      3.71 o 
   7  -7   3        1.60        4.94      3.59 o 
   8  -7   3       30.50       23.06      4.12 o 
   9  -7   3       54.21       57.21      5.61 o 
  10  -7   3       21.03       23.68      5.27 o 
  11  -7   3        4.42        3.32      3.47 o 
 -10  -6   3        0.12       -4.05      4.16 o 
  -9  -6   3       50.18       52.47     11.39 o 
  -8  -6   3      137.41      138.19     10.31 o 
  -7  -6   3        1.68        2.86      3.20 o 
  -6  -6   3       91.50       89.44      6.90 o 
  -5  -6   3      140.64      104.17      7.88 o 
  -4  -6   3       39.93       37.86      2.33 o 
  -3  -6   3      100.57      117.74      5.39 o 
  -2  -6   3      458.09      552.59      9.34 o 
  -1  -6   3      807.48      836.57     12.24 o 
   0  -6   3        2.04       -0.04      1.21 o 
   1  -6   3        6.87        9.35      1.75 o 
   2  -6   3       41.58       56.29      3.67 o 
   3  -6   3       18.37       12.78      2.24 o 
   4  -6   3      396.41      442.51     10.24 o 
   5  -6   3      437.84      490.83     12.17 o 
   6  -6   3      151.28      143.67      6.74 o 
   7  -6   3        2.41        1.87      3.00 o 
   8  -6   3       48.26       43.22      4.80 o 
   9  -6   3        4.89        7.44      3.68 o 
  10  -6   3       11.04       16.23      4.21 o 
  11  -6   3        9.42       18.14      5.11 o 
 -10  -5   3      117.46      105.44      9.30 o 
  -9  -5   3       16.96        3.50      4.28 o 
  -8  -5   3      155.97      149.30      9.74 o 
  -7  -5   3      219.80      214.26     10.01 o 
  -6  -5   3       51.84       42.51      4.28 o 
  -5  -5   3      303.54      319.25     11.47 o 
  -4  -5   3        8.44       11.13      2.29 o 
  -3  -5   3        1.64       -1.23      1.23 o 
  -2  -5   3      208.76      184.41      5.39 o 
  -1  -5   3      185.49      197.14      5.13 o 
   0  -5   3       17.01        8.21      2.51 o 
   1  -5   3        3.81        9.06      2.92 o 
   2  -5   3      896.04      908.12     25.24 o 
   3  -5   3      180.37      196.86      4.46 o 
   4  -5   3       76.62       73.57      3.48 o 
   5  -5   3       76.07       69.01      3.87 o 
   6  -5   3        1.01        1.19      2.91 o 
   7  -5   3      272.98      319.52     10.57 o 
   8  -5   3      107.79      108.85      7.28 o 
   9  -5   3        2.46        3.95      3.34 o 
  10  -5   3       53.26       41.74      5.44 o 
  11  -5   3        0.90        1.43      6.27 o 
 -11  -4   3        0.31       -4.57      4.57 o 
 -10  -4   3       13.83        9.97      4.11 o 
  -9  -4   3       32.12       22.85      4.53 o 
  -8  -4   3      104.35      128.15      9.86 o 
  -7  -4   3       73.63       55.46      5.56 o 
  -6  -4   3      282.58      268.09     10.16 o 
  -5  -4   3       13.48       15.11      3.02 o 
  -4  -4   3       99.94      123.08      4.89 o 
  -3  -4   3      939.65      992.45     15.37 o 
  -2  -4   3      411.47      474.69     10.44 o 
  -1  -4   3      294.74      323.65      7.29 o 
   0  -4   3     3884.45     3927.30     60.70 o 
   1  -4   3       70.38       96.08      4.38 o 
   3  -4   3       16.62       28.24      1.81 o 
   4  -4   3      328.00      354.26      7.40 o 
   5  -4   3      107.60      104.22      4.66 o 
   6  -4   3      246.78      260.89      8.97 o 
   7  -4   3      513.63      461.79     12.87 o 
   8  -4   3      135.06      150.94      8.07 o 
   9  -4   3      117.19      122.75      8.17 o 
  10  -4   3       39.99       30.93      5.11 o 
  11  -4   3       59.99       55.93      8.52 o 
 -11  -3   3       48.46       70.23     11.83 o 
 -10  -3   3       13.28       17.57      4.35 o 
  -9  -3   3       10.59       18.67      4.91 o 
  -8  -3   3      292.14      252.13      9.78 o 
  -7  -3   3       44.29       44.96      7.11 o 
  -6  -3   3       14.71        8.58      2.09 o 
  -5  -3   3      703.94      731.11     20.79 o 
  -4  -3   3     1581.21     1610.84    115.36 o 
  -3  -3   3      126.72      119.97      5.70 o 
  -1  -3   3        8.82       14.02      3.07 o 
   0  -3   3     4507.24     4640.76     92.02 o 
   1  -3   3       19.81        9.43      1.42 o 
   2  -3   3       25.19       27.92      2.01 o 
   3  -3   3     1837.97     1982.92     23.04 o 
   4  -3   3      325.66      355.24      9.17 o 
   5  -3   3        6.83        4.55      2.24 o 
   6  -3   3       15.29       14.27      3.07 o 
   7  -3   3     1659.70     1611.23     29.41 o 
   8  -3   3       49.61       54.26      5.44 o 
   9  -3   3      102.79      105.38      7.70 o 
  10  -3   3       37.41       26.96      5.05 o 
  11  -3   3       89.76       67.16      8.86 o 
 -11  -2   3        1.80        4.01      6.37 o 
 -10  -2   3       86.98      106.11     11.82 o 
  -9  -2   3        0.76        0.97      2.48 o 
  -8  -2   3      589.55      524.40     14.04 o 
  -7  -2   3       13.87        9.31      2.48 o 
  -6  -2   3      134.53      143.19      6.06 o 
  -5  -2   3      275.50      322.71      7.44 o 
  -4  -2   3     3373.08     3756.08     51.69 o 
  -3  -2   3     1230.13     1281.39     26.17 o 
  -2  -2   3      159.66      151.51     10.37 o 
  -1  -2   3    20547.36    20037.10    308.95 o 
   0  -2   3      177.99      164.61      5.97 o 
   1  -2   3    46515.79    46375.40    675.41 o 
   2  -2   3     6878.12     7620.20     91.40 o 
   3  -2   3       68.74       55.50      2.82 o 
   4  -2   3      174.82      167.81      4.53 o 
   5  -2   3       86.82       99.97      6.35 o 
   6  -2   3        0.76        1.08      2.51 o 
   7  -2   3       11.91        1.16      2.90 o 
   8  -2   3       50.11       37.86      5.43 o 
   9  -2   3      365.30      377.89     12.84 o 
  10  -2   3      132.69      148.10      9.49 o 
  11  -2   3       12.98        9.54      5.52 o 
 -12  -1   3       46.86       53.21     10.64 o 
 -11  -1   3       47.87       50.43      9.31 o 
 -10  -1   3       50.80       50.65      8.30 o 
  -9  -1   3      444.50      425.50     18.36 o 
  -8  -1   3      311.90      297.86      9.10 o 
  -7  -1   3      352.03      337.54      6.82 o 
  -6  -1   3       66.15       96.48      3.40 o 
  -5  -1   3      341.70      374.79      6.10 o 
  -4  -1   3     1569.57     1698.54     23.35 o 
  -3  -1   3      241.76      245.83      8.69 o 
  -2  -1   3      460.28      526.44      8.71 o 
  -1  -1   3      224.97      129.69      5.89 o 
   0  -1   3      147.13      147.18      3.80 o 
   1  -1   3    14291.26    14979.56    227.84 o 
   2  -1   3     2587.74     2872.14     39.57 o 
   3  -1   3      504.76      486.29     10.62 o 
   4  -1   3      127.86      144.26      4.44 o 
   5  -1   3      238.69      247.81      9.12 o 
   6  -1   3      323.72      326.38     14.26 o 
   7  -1   3        2.96        3.34      3.02 o 
   8  -1   3       90.68       67.92     10.55 o 
   9  -1   3       26.02       14.46      4.90 o 
  10  -1   3      137.54      131.15     10.28 o 
  11  -1   3        0.23       -1.90      6.40 o 
 -12   0   3       13.86       16.54      7.47 o 
 -11   0   3       45.31       39.70      8.36 o 
 -10   0   3      102.92      114.83     11.19 o 
  -9   0   3       49.96       38.83      6.60 o 
  -8   0   3       64.90       64.67      7.12 o 
  -7   0   3       52.40       42.71      4.93 o 
  -6   0   3       18.24       16.69      2.04 o 
  -5   0   3       27.46       52.77      2.62 o 
  -4   0   3       41.86       63.23      3.93 o 
  -3   0   3     2978.04     3143.27     50.89 o 
  -2   0   3      324.90      350.43      8.68 o 
  -1   0   3      708.54      836.88     12.71 o 
   0   0   3      514.84      534.83     12.53 o 
   1   0   3     1669.96     1672.56     26.51 o 
   2   0   3     1535.33     1596.66     24.87 o 
   3   0   3     2241.77     2479.67     34.65 o 
   4   0   3       11.49       11.17      1.88 o 
   5   0   3      166.21      214.58      8.73 o 
   6   0   3        2.21        8.16      3.11 o 
   7   0   3      322.80      305.89     12.00 o 
   8   0   3       90.33       97.72      8.48 o 
   9   0   3      282.69      291.83     13.39 o 
  10   0   3       25.46       32.78      6.26 o 
  11   0   3      593.72      653.27     19.45 o 
 -12   1   3        2.77       -1.84      5.59 o 
 -11   1   3       49.04       50.63      8.67 o 
 -10   1   3        6.46        2.19      4.68 o 
  -9   1   3      344.76      317.23     14.57 o 
  -8   1   3      386.66      328.75     20.18 o 
  -7   1   3        2.60        5.38      2.10 o 
  -6   1   3      931.40     1113.73     17.62 o 
  -5   1   3      457.31      550.18     23.68 o 
  -4   1   3      648.20      718.39     14.77 o 
  -3   1   3     1300.35     1380.16     30.94 o 
  -2   1   3      297.54      298.68     11.40 o 
  -1   1   3     1192.89     1122.15     24.86 o 
   0   1   3        7.13        4.76      1.53 o 
   1   1   3      124.63      106.81      3.52 o 
   2   1   3      249.25      207.99      9.12 o 
   3   1   3       15.35       16.00      1.65 o 
   4   1   3      150.04      156.17      4.15 o 
   5   1   3      241.39      266.74      6.75 o 
   6   1   3       48.38       51.11      5.67 o 
   7   1   3       37.05       31.95      5.12 o 
   8   1   3        5.53       -1.04      3.42 o 
   9   1   3       63.69       60.50      7.44 o 
  10   1   3       48.95       25.08     10.51 o 
 -12   2   3       18.25       19.39      7.45 o 
 -11   2   3       21.25       17.71     10.71 o 
 -10   2   3        0.13        2.67      3.87 o 
  -9   2   3      290.73      339.97     19.64 o 
  -8   2   3       76.17       62.06      6.24 o 
  -7   2   3      239.03      252.17      5.77 o 
  -6   2   3       98.20      106.52      5.31 o 
  -5   2   3     1393.67     1609.86     61.62 o 
  -4   2   3     1000.00      785.29    125.94 o 
  -3   2   3       15.53       25.94      2.89 o 
  -2   2   3      161.76      193.65      3.94 o 
  -1   2   3      514.82      498.06     16.06 o 
   0   2   3        8.16        5.70      4.88 o 
   1   2   3      391.99      439.33      7.86 o 
   2   2   3      131.17      140.87      4.45 o 
   3   2   3      767.61      768.42     26.17 o 
   4   2   3       27.86       30.86      2.42 o 
   5   2   3       14.97       14.86      2.38 o 
   6   2   3      128.94      124.03      8.70 o 
   7   2   3        0.07       -0.23      3.28 o 
   8   2   3      229.55      218.23     12.23 o 
   9   2   3       80.62       97.20     10.66 o 
  10   2   3        0.01       -2.56      4.40 o 
 -12   3   3      181.49      184.50     13.20 o 
 -11   3   3      110.71      110.72     18.07 o 
 -10   3   3       16.10       16.61      5.19 o 
  -9   3   3      219.61      182.05     20.02 o 
  -8   3   3     1543.19     1479.30     36.76 o 
  -7   3   3      359.06      380.96      7.46 o 
  -6   3   3       23.56       12.15      4.50 o 
  -5   3   3      951.78     1042.18     26.70 o 
  -4   3   3     2033.63     2095.69    122.71 o 
  -3   3   3     1351.49     1354.73     35.59 o 
  -2   3   3        2.63        2.59      2.04 o 
  -1   3   3       27.27       22.95      2.21 o 
   0   3   3      300.59      304.72      7.14 o 
   1   3   3      851.98      952.00     24.42 o 
   2   3   3      248.91      241.25      8.00 o 
   3   3   3        0.57        0.94      1.34 o 
   4   3   3       33.92       28.82      3.53 o 
   5   3   3      130.05      127.72      5.63 o 
   6   3   3      390.64      362.85     13.78 o 
   7   3   3      121.45      132.36     10.17 o 
   8   3   3       60.35       57.96     10.07 o 
   9   3   3        7.95       16.10      6.70 o 
  10   3   3        0.06       -0.31      6.39 o 
 -12   4   3       18.34       24.18      6.50 o 
 -11   4   3        6.48        5.69      4.39 o 
 -10   4   3        0.07        1.55      3.72 o 
  -9   4   3        6.79       15.51      4.45 o 
  -8   4   3     2041.93     2004.56     47.35 o 
  -7   4   3      703.66      741.14     12.65 o 
  -6   4   3       29.74       39.07      4.08 o 
  -5   4   3      720.47      787.47     13.30 o 
  -4   4   3      412.03      481.48      6.76 o 
  -3   4   3     1345.26     1469.99     21.95 o 
  -1   4   3     1756.79     1757.85     33.34 o 
   0   4   3      216.59      233.97      8.17 o 
   1   4   3      260.57      280.31      6.07 o 
   2   4   3       24.27       28.11      2.24 o 
   3   4   3      118.60      152.56      6.28 o 
   4   4   3      580.19      558.56     10.82 o 
   5   4   3        1.00        0.08      2.21 o 
   6   4   3        8.77        9.37      4.03 o 
   7   4   3        1.20       -0.71      3.76 o 
   8   4   3        0.05       -1.99      5.33 o 
   9   4   3        7.19       14.09      5.76 o 
 -12   5   3       41.38       35.84      9.43 o 
 -11   5   3       25.98       26.02      5.44 o 
 -10   5   3      109.75      101.56      7.75 o 
  -9   5   3       22.84       17.29      4.95 o 
  -8   5   3       36.44       36.36      4.26 o 
  -7   5   3      301.26      316.13     17.23 o 
  -6   5   3      235.79      256.48      6.03 o 
  -5   5   3      131.69       98.65      4.16 o 
  -4   5   3      490.79      482.70      6.74 o 
  -3   5   3     2103.70     1325.93     38.91 o 
  -2   5   3      194.52      234.23      7.73 o 
  -1   5   3     1043.72     1136.63     19.23 o 
   0   5   3     1144.15     1224.17     18.51 o 
   1   5   3       79.64      103.87      4.33 o 
   2   5   3        1.65        1.76      1.49 o 
   3   5   3       89.18       79.94      4.57 o 
   4   5   3      293.21      292.29      9.14 o 
   5   5   3      172.66      183.54     11.77 o 
   6   5   3       22.91       22.89      3.06 o 
   7   5   3        0.48        1.41      4.13 o 
   8   5   3      141.30      158.58     12.38 o 
   9   5   3       60.62       61.82      8.93 o 
 -12   6   3        1.04       17.55      5.61 o 
 -11   6   3       61.36       71.43      7.66 o 
 -10   6   3       15.89       15.20      4.39 o 
  -9   6   3       18.20       27.68      5.59 o 
  -8   6   3      508.78      526.61     12.25 o 
  -7   6   3      707.42      705.90     14.40 o 
  -6   6   3        8.12        5.91      2.91 o 
  -5   6   3      763.21      854.79     10.66 o 
  -4   6   3      143.73      155.32      5.01 o 
  -3   6   3       53.28       49.83      3.41 o 
  -2   6   3      109.04      104.08      5.22 o 
  -1   6   3        3.15        2.33      1.73 o 
   0   6   3        1.51       -0.57      1.49 o 
   1   6   3      376.54      433.27      8.84 o 
   2   6   3      780.59      725.15     13.88 o 
   3   6   3        5.52        6.57      2.26 o 
   4   6   3       19.25       18.53      5.28 o 
   5   6   3      114.68      113.95      6.70 o 
   6   6   3        5.79       11.76      2.85 o 
   7   6   3       47.93       51.68      7.92 o 
   8   6   3       79.14       86.82     15.74 o 
 -12   7   3       63.45       72.95      8.14 o 
 -11   7   3      394.53      387.42     14.63 o 
 -10   7   3      159.70      155.49     17.11 o 
  -9   7   3      141.77      140.35      8.59 o 
  -8   7   3       37.57       36.60      4.18 o 
  -7   7   3      551.35      576.23     14.27 o 
  -6   7   3       80.66       93.91      4.49 o 
  -5   7   3       12.68        3.20      2.57 o 
  -4   7   3      138.15      141.26      8.46 o 
  -3   7   3        2.13       10.05      2.98 o 
  -2   7   3        2.53        2.78      2.63 o 
  -1   7   3      136.84      164.80      5.99 o 
   0   7   3      834.66      906.36     14.45 o 
   1   7   3       82.76       88.93      5.89 o 
   2   7   3      965.33      979.06     17.72 o 
   3   7   3      253.71      256.48      9.33 o 
   4   7   3       86.10       88.44      6.38 o 
   5   7   3       75.38       91.28      8.84 o 
   6   7   3        0.28        0.52      2.68 o 
   7   7   3       83.21       80.22      9.64 o 
   8   7   3       46.15       45.30     10.06 o 
 -12   8   3       55.39       67.12      8.14 o 
 -11   8   3      120.10      158.16     10.59 o 
 -10   8   3        1.44        5.14      4.39 o 
  -9   8   3       57.71       53.12      6.12 o 
  -8   8   3      440.15      482.67     13.19 o 
  -7   8   3      277.78      267.53      8.94 o 
  -6   8   3       48.31       33.70      3.36 o 
  -5   8   3      182.40      184.46      9.26 o 
  -4   8   3      518.25      546.02     13.87 o 
  -3   8   3       57.64       49.46      4.24 o 
  -2   8   3      226.24      195.79      9.53 o 
  -1   8   3        0.08       -1.85      1.85 o 
   0   8   3        8.59        6.51      2.49 o 
   1   8   3      163.84      194.78      6.72 o 
   2   8   3       47.93       44.59      4.82 o 
   3   8   3        2.85        2.13      3.21 o 
   4   8   3      568.01      568.08     16.77 o 
   5   8   3        0.75       -3.07      3.07 o 
   6   8   3        0.03       -1.63      3.15 o 
   7   8   3       24.74       36.23      9.35 o 
 -12   9   3       35.67       47.58     11.17 o 
 -11   9   3      108.46      113.08      9.40 o 
 -10   9   3      548.21      589.38     25.68 o 
  -9   9   3      127.03      122.32      8.84 o 
  -8   9   3        6.79       14.49      3.81 o 
  -7   9   3      395.53      367.03      9.05 o 
  -6   9   3     1345.78     1182.69     19.88 o 
  -5   9   3      852.27      858.73     16.16 o 
  -4   9   3      440.11      421.51     10.65 o 
  -3   9   3        0.78        4.38      4.48 o 
  -2   9   3        0.37       -0.89      2.19 o 
  -1   9   3       89.35       87.59      5.52 o 
   0   9   3      644.11      661.57     14.12 o 
   1   9   3        2.78        3.99      3.06 o 
   2   9   3        2.53       -0.27      3.40 o 
   3   9   3       22.17       17.88      4.65 o 
   4   9   3      277.94      310.27     12.63 o 
   5   9   3        7.14        6.02      4.14 o 
   6   9   3        3.58        1.20      3.66 o 
   7   9   3        8.37       10.34     11.52 o 
 -12  10   3       43.91       43.78     11.92 o 
 -11  10   3        0.74        4.46      8.06 o 
 -10  10   3       43.92       52.27      7.15 o 
  -9  10   3        0.93        7.26      5.13 o 
  -8  10   3        0.00        0.56      4.03 o 
  -7  10   3        2.21        3.01      2.57 o 
  -6  10   3       14.91        6.75      2.85 o 
  -5  10   3       41.56       44.09      4.42 o 
  -4  10   3      130.40      124.53      6.93 o 
  -3  10   3     1070.84      947.69     18.04 o 
  -2  10   3      130.34      144.24      7.24 o 
  -1  10   3       28.67       24.72      3.60 o 
   0  10   3        3.09       -2.31      3.13 o 
   1  10   3       88.64       90.21      7.10 o 
   2  10   3        5.13        4.29      5.26 o 
   3  10   3        2.53       -2.10      3.80 o 
   4  10   3        6.30        0.34      4.11 o 
   5  10   3       40.90       38.89      6.11 o 
   6  10   3       14.77       14.41      8.03 o 
 -12  11   3       49.95       51.26     19.23 o 
 -11  11   3       29.80       41.33      7.90 o 
 -10  11   3       67.39       87.96     17.55 o 
  -9  11   3       31.41       34.05      8.96 o 
  -8  11   3       60.62       62.63      5.87 o 
  -7  11   3       83.80      101.81      6.13 o 
  -6  11   3      175.63      177.24      7.93 o 
  -5  11   3       31.12       34.75      4.47 o 
  -4  11   3        2.07        0.80      2.83 o 
  -3  11   3      108.91      107.93      7.41 o 
  -2  11   3      343.05      300.76      9.73 o 
  -1  11   3       71.36       55.70      5.19 o 
   0  11   3      146.32      148.68     13.53 o 
   1  11   3        0.47       -2.05      3.77 o 
   2  11   3        0.00       -3.12      5.38 o 
   3  11   3       35.27       34.87      5.97 o 
   4  11   3      206.47      252.13     17.79 o 
   5  11   3        0.07        1.18      4.65 o 
 -11  12   3       52.90       52.27      9.24 o 
 -10  12   3        0.85       11.54     12.48 o 
  -9  12   3        4.74       -4.17      7.20 o 
  -8  12   3        6.37        5.30      3.38 o 
  -7  12   3        0.38        2.42      2.91 o 
  -6  12   3       18.75       16.71      5.12 o 
  -5  12   3       13.57       15.47      3.76 o 
  -4  12   3      113.76       84.19      6.52 o 
  -3  12   3      391.37      412.61     13.33 o 
  -2  12   3       57.98       59.54      6.20 o 
  -1  12   3        4.98       -1.62      3.17 o 
   0  12   3       14.03        7.18      6.39 o 
   1  12   3        2.57       -4.03      5.28 o 
   2  12   3       10.57        7.29     10.02 o 
   3  12   3       84.83       89.64     13.16 o 
   4  12   3       43.83       31.57      7.88 o 
   5  12   3      139.82      165.86     13.16 o 
 -11  13   3       24.27       26.93      8.17 o 
 -10  13   3       10.74        8.41      6.80 o 
  -9  13   3        4.08       12.81      7.30 o 
  -8  13   3      212.81      244.31      9.30 o 
  -7  13   3        2.11        0.49      5.43 o 
  -6  13   3        8.29        1.15      4.92 o 
  -5  13   3       20.77       17.77      4.56 o 
  -4  13   3        0.94       -2.53      4.14 o 
  -3  13   3       10.89        3.93      5.92 o 
  -2  13   3       13.98        8.92      8.56 o 
  -1  13   3      190.06      226.99     14.84 o 
   0  13   3       25.69       30.13      6.54 o 
   1  13   3      133.01      120.16     14.27 o 
   2  13   3        0.48        2.84      6.76 o 
   3  13   3        0.17        5.11      6.49 o 
   4  13   3        8.31        5.57      6.78 o 
 -10  14   3        1.77       13.30     23.92 o 
  -9  14   3        0.83       -2.02     10.55 o 
  -8  14   3       83.88       94.68     10.28 o 
  -7  14   3       66.94       65.61     13.72 o 
  -6  14   3        8.79        8.48      4.13 o 
  -5  14   3       82.59       58.49      6.95 o 
  -4  14   3        5.70        5.48      4.08 o 
  -3  14   3        0.53       -6.01      6.01 o 
  -2  14   3        1.55       -2.76      4.32 o 
  -1  14   3      241.64      252.97     15.93 o 
   0  14   3        6.78        2.50      5.46 o 
   1  14   3       23.52       20.08      8.71 o 
   2  14   3       34.20       33.21     10.46 o 
   3  14   3       17.14       25.18      8.33 o 
  -9  15   3        8.37        9.83      6.05 o 
  -8  15   3       15.10       16.24      4.56 o 
  -7  15   3       34.17       30.59      7.07 o 
  -6  15   3        5.81        5.06      4.27 o 
  -5  15   3       58.69       47.16      8.88 o 
  -4  15   3      168.05      166.30     12.92 o 
  -3  15   3        5.57       -0.46     10.03 o 
  -2  15   3       80.31       72.18     15.36 o 
  -1  15   3        0.11       -5.73      8.66 o 
   0  15   3       30.33       39.33     10.87 o 
   1  15   3       69.45       83.62     14.19 o 
   2  15   3        6.31        7.75     15.88 o 
  -8  16   3        4.28        2.82      6.12 o 
  -7  16   3       23.00       26.58      5.80 o 
  -6  16   3        7.52       -2.53      8.88 o 
  -5  16   3        5.10       -0.14      9.72 o 
  -4  16   3       47.06       48.11      9.80 o 
  -3  16   3       19.53       20.18      7.36 o 
  -2  16   3        0.43       -3.25      5.42 o 
  -1  16   3        3.23        2.53      6.02 o 
   0  16   3       36.52       60.81     22.96 o 
  -7  17   3       73.02       73.52     11.23 o 
  -6  17   3      109.05      116.18     11.64 o 
  -5  17   3      374.43      417.87     19.17 o 
  -4  17   3       34.46       18.66     10.80 o 
  -3  17   3       10.83        2.85     14.10 o 
  -2  17   3        8.40       -8.61     20.25 o 
   0 -18   4        0.04      -10.25     10.25 o 
   1 -18   4       12.70        2.88     16.33 o 
   2 -18   4       20.14       11.37      8.80 o 
   3 -18   4        0.30       -4.94      7.55 o 
   4 -18   4        0.03       -3.84      5.98 o 
   5 -18   4        6.49       -0.08      6.25 o 
   6 -18   4       75.06       61.20      9.28 o 
  -2 -17   4        7.95       15.67     10.52 o 
  -1 -17   4       20.00        5.51      9.17 o 
   0 -17   4       24.69       20.14      8.61 o 
   1 -17   4        1.71       -4.56      6.45 o 
   2 -17   4        0.07       -6.36      6.36 o 
   3 -17   4       22.89       23.39      7.10 o 
   4 -17   4        2.05       -1.38      5.93 o 
   5 -17   4       84.63       71.79      9.40 o 
   6 -17   4       23.25       16.52      6.27 o 
   7 -17   4       29.66       16.44     11.16 o 
  -3 -16   4      127.89      128.11     13.50 o 
  -2 -16   4       13.80        8.41      6.73 o 
  -1 -16   4        0.40       -5.54      5.57 o 
   0 -16   4        1.63       -0.55      8.92 o 
   1 -16   4        9.50        8.97      7.22 o 
   2 -16   4        8.41        9.66      5.70 o 
   3 -16   4        7.48       -2.86      8.69 o 
   4 -16   4       32.89       29.80      7.12 o 
   5 -16   4       44.29       37.65      6.83 o 
   6 -16   4        0.93       -2.89      4.65 o 
   7 -16   4       15.15       13.23     10.88 o 
   8 -16   4       58.25       78.82      9.34 o 
  -4 -15   4      107.41      117.26      7.95 o 
  -3 -15   4        0.81        2.49      4.96 o 
  -2 -15   4        0.36       -4.33      5.25 o 
  -1 -15   4        4.56        6.74      5.92 o 
   0 -15   4      325.20      361.60     17.67 o 
   1 -15   4       67.81       58.31      7.73 o 
   2 -15   4      409.30      408.56     15.64 o 
   3 -15   4        0.19       -5.68      5.68 o 
   4 -15   4       34.24       27.86      5.77 o 
   5 -15   4       15.52       12.63      4.90 o 
   6 -15   4        0.37       -1.69      4.24 o 
   7 -15   4       35.06       31.81      6.54 o 
   8 -15   4        2.15       -5.85     10.37 o 
   9 -15   4        0.41       11.39      8.28 o 
  -5 -14   4       38.73       48.99      8.71 o 
  -4 -14   4       96.45      109.15      7.29 o 
  -3 -14   4       13.63       17.56      5.20 o 
  -2 -14   4        3.73       -3.86      3.86 o 
  -1 -14   4        0.79        4.53      5.20 o 
   0 -14   4        0.28        0.32      5.05 o 
   1 -14   4      226.59      235.22     12.71 o 
   2 -14   4      986.65      999.99     24.37 o 
   3 -14   4      897.34      964.66     20.87 o 
   4 -14   4     1248.34     1288.09     25.04 o 
   5 -14   4      484.73      500.10     14.61 o 
   6 -14   4        0.16        0.32      3.71 o 
   7 -14   4      358.46      333.67     15.13 o 
   8 -14   4       82.19       80.85     10.21 o 
   9 -14   4        2.06       11.44      6.11 o 
  10 -14   4       76.81       89.06     10.71 o 
  -6 -13   4        0.74        4.90     13.24 o 
  -5 -13   4       11.68       12.48      5.83 o 
  -4 -13   4        1.44        3.79      4.39 o 
  -3 -13   4       32.04       39.13      6.02 o 
  -2 -13   4      355.74      362.65     13.52 o 
  -1 -13   4       39.61       44.58      6.17 o 
   0 -13   4       27.91       31.23      6.87 o 
   1 -13   4       74.63       80.14      7.71 o 
   2 -13   4      190.17      174.10      9.04 o 
   3 -13   4      991.45     1037.51     20.98 o 
   4 -13   4       44.98       38.98      5.35 o 
   5 -13   4      159.88      167.47      9.13 o 
   6 -13   4       50.64       50.62      5.86 o 
   7 -13   4      536.16      544.98     17.45 o 
   8 -13   4      133.83      117.97      9.61 o 
   9 -13   4        0.04       -0.28      5.83 o 
  10 -13   4       30.69       30.77      6.41 o 
  -7 -12   4       13.46        8.27      7.27 o 
  -6 -12   4      100.46       89.59     18.88 o 
  -5 -12   4        9.50       12.22      5.18 o 
  -4 -12   4       27.40       23.58      5.07 o 
  -3 -12   4        8.92        9.03      3.99 o 
  -2 -12   4      225.97      185.95     13.32 o 
  -1 -12   4       17.44       17.60      4.26 o 
   0 -12   4      347.67      347.44     13.43 o 
   1 -12   4       19.54       21.86      5.13 o 
   2 -12   4      258.66      285.00     10.14 o 
   3 -12   4      363.64      387.02     11.74 o 
   4 -12   4        0.10        2.06      3.58 o 
   5 -12   4        0.67        0.53      3.37 o 
   6 -12   4       46.87       56.20      8.28 o 
   7 -12   4       58.39       63.05      7.93 o 
   8 -12   4       16.59       14.74      5.43 o 
   9 -12   4       14.73       29.84     18.16 o 
  10 -12   4        5.71        7.29      5.75 o 
  -8 -11   4      215.57      261.47     23.11 o 
  -7 -11   4      118.39      115.34     11.25 o 
  -6 -11   4       33.15       42.65      7.21 o 
  -5 -11   4        0.73        0.06      3.45 o 
  -4 -11   4        3.82        6.33      3.34 o 
  -3 -11   4      279.07      270.68      9.66 o 
  -2 -11   4      130.12      125.23      7.28 o 
  -1 -11   4      240.21      258.59     10.42 o 
   0 -11   4      722.45      766.42     16.29 o 
   1 -11   4      222.14      237.19      8.92 o 
   2 -11   4      259.13      271.14      9.51 o 
   3 -11   4      580.22      584.53     14.02 o 
   4 -11   4        0.50       -0.31      3.05 o 
   5 -11   4      583.64      589.17     14.76 o 
   6 -11   4       47.65       39.82      4.80 o 
   7 -11   4       15.46        8.35      6.60 o 
   8 -11   4        4.62        4.41      4.08 o 
   9 -11   4      122.07      129.12      9.72 o 
  10 -11   4        6.34        7.67      4.38 o 
  11 -11   4       27.86       26.05     10.78 o 
  -8 -10   4        0.37        7.25      5.28 o 
  -7 -10   4       69.99       95.31      9.83 o 
  -6 -10   4       58.53       68.03      6.75 o 
  -5 -10   4       81.33       67.58      9.97 o 
  -4 -10   4       30.76       30.76      4.26 o 
  -3 -10   4      198.58      223.59      8.34 o 
  -2 -10   4      151.44      132.66      7.10 o 
  -1 -10   4       12.05        9.94      2.99 o 
   0 -10   4      489.54      506.81     11.06 o 
   1 -10   4       44.68       41.82      4.07 o 
   2 -10   4      644.01      626.07     13.99 o 
   3 -10   4        9.08       12.30      3.45 o 
   4 -10   4        0.86       -1.52      2.64 o 
   5 -10   4       11.09       10.85      3.84 o 
   6 -10   4      161.19      157.62      9.18 o 
   7 -10   4        0.62       -1.35      3.43 o 
   8 -10   4       12.38       12.50      4.14 o 
   9 -10   4       97.75      115.21      8.06 o 
  10 -10   4        3.58       12.90      4.52 o 
  11 -10   4       22.99       35.16      6.77 o 
  -9  -9   4        4.41        7.61      5.27 o 
  -8  -9   4        1.73        3.26      4.66 o 
  -7  -9   4       35.17       40.15      9.34 o 
  -6  -9   4       10.11       15.02      3.95 o 
  -5  -9   4      261.94      248.82      9.75 o 
  -4  -9   4        3.84        1.10      1.90 o 
  -3  -9   4       60.04       49.26      4.50 o 
  -2  -9   4       10.48       25.18      3.47 o 
  -1  -9   4      238.01      246.65      7.40 o 
   0  -9   4       13.93        6.22      2.60 o 
   1  -9   4      554.81      578.66     10.37 o 
   2  -9   4        6.06        8.42      2.63 o 
   3  -9   4       18.84       14.01      3.35 o 
   4  -9   4      963.16      988.67     18.09 o 
   5  -9   4      635.39      642.71     12.90 o 
   6  -9   4        4.69        3.36      3.36 o 
   7  -9   4       18.04       17.45      5.13 o 
   8  -9   4      547.91      607.64     15.70 o 
   9  -9   4        4.21       12.18      4.21 o 
  10  -9   4      104.38      103.41      7.79 o 
  11  -9   4       55.63       54.18      8.78 o 
  -9  -8   4       81.48       76.01     10.34 o 
  -8  -8   4       46.20       46.15      6.85 o 
  -7  -8   4        4.29        4.31      3.82 o 
  -6  -8   4      116.61       76.74      6.36 o 
  -5  -8   4      145.74      149.33      8.16 o 
  -4  -8   4      102.70      114.81      4.67 o 
  -3  -8   4      577.78      533.09     11.91 o 
  -2  -8   4      318.23      322.22      8.70 o 
  -1  -8   4       38.73       38.17      2.70 o 
   0  -8   4      579.03      665.38     11.36 o 
   1  -8   4        0.04        0.67      1.41 o 
   2  -8   4      116.50      109.22     10.25 o 
   3  -8   4      138.18      124.52      7.25 o 
   4  -8   4      661.39      683.67     14.53 o 
   5  -8   4      530.74      562.78     11.43 o 
   6  -8   4       19.41       22.52      3.87 o 
   7  -8   4      365.83      388.13     11.71 o 
   8  -8   4       32.46       32.85      4.68 o 
   9  -8   4      164.24      162.04      9.64 o 
  10  -8   4        0.17       -1.34      3.70 o 
  11  -8   4        6.39       16.52      4.42 o 
 -10  -7   4       62.62       58.72      7.85 o 
  -9  -7   4       17.62        8.61      4.39 o 
  -8  -7   4      121.63      115.71      9.40 o 
  -7  -7   4       20.35       21.25      4.64 o 
  -6  -7   4        5.12        0.61      2.60 o 
  -5  -7   4      216.67      178.98      7.53 o 
  -4  -7   4        4.70        7.08      1.65 o 
  -3  -7   4       85.61       95.28      5.08 o 
  -2  -7   4      121.47       99.15      4.37 o 
  -1  -7   4      100.24      111.39      4.13 o 
   0  -7   4        0.01        1.27      1.23 o 
   1  -7   4      594.23      588.90     13.13 o 
   2  -7   4       12.21       11.93      1.96 o 
   3  -7   4     1102.36     1159.48     22.74 o 
   4  -7   4      230.84      231.64      6.94 o 
   5  -7   4        8.31        4.95      2.10 o 
   6  -7   4      702.49      704.75     16.21 o 
   7  -7   4      103.76      105.60      9.28 o 
   8  -7   4      165.68      172.19      8.57 o 
   9  -7   4       80.34       69.69      6.25 o 
  10  -7   4       35.08       38.48      6.59 o 
  11  -7   4        0.00        8.18      6.34 o 
 -10  -6   4      162.45      150.56     10.62 o 
  -9  -6   4       71.37       69.59      8.77 o 
  -8  -6   4       30.88       25.74      4.88 o 
  -7  -6   4        0.46       -0.18      2.89 o 
  -6  -6   4        0.01        2.82      2.44 o 
  -5  -6   4       95.98       92.86      5.73 o 
  -4  -6   4      233.23      223.43      7.42 o 
  -3  -6   4      572.56      575.60      9.80 o 
  -2  -6   4      307.03      312.98      6.57 o 
  -1  -6   4      242.51      273.47      6.10 o 
   0  -6   4     1403.52     1348.92     17.20 o 
   1  -6   4       47.90       51.48      3.83 o 
   2  -6   4      361.70      397.63      7.77 o 
   3  -6   4      651.11      704.63     10.21 o 
   4  -6   4     1318.44     1326.77     21.90 o 
   5  -6   4      131.94      144.89      5.50 o 
   6  -6   4       49.16       43.77      4.45 o 
   7  -6   4       94.06       92.98      6.32 o 
   8  -6   4        6.10        6.84      3.32 o 
   9  -6   4       21.99       22.11      4.29 o 
  10  -6   4      148.51      130.46      8.46 o 
  11  -6   4        0.61        8.00      5.25 o 
 -11  -5   4      232.31      242.19     30.06 o 
 -10  -5   4      203.72      209.59     10.82 o 
  -9  -5   4        4.68        1.89      3.34 o 
  -8  -5   4        2.23        2.85      3.02 o 
  -7  -5   4      122.86      136.44      8.68 o 
  -6  -5   4      443.53      368.13     12.53 o 
  -5  -5   4       97.76      112.90      5.94 o 
  -4  -5   4      199.46      195.92      6.46 o 
  -3  -5   4     1290.45     1331.46     22.46 o 
  -2  -5   4       87.85      123.88      4.94 o 
  -1  -5   4       72.33       62.86      3.74 o 
   0  -5   4     1177.98     1129.40     15.83 o 
   1  -5   4     1036.97     1148.08     16.10 o 
   2  -5   4      241.82      257.70      8.33 o 
   3  -5   4      420.63      474.32      7.56 o 
   4  -5   4      218.63      194.96      4.45 o 
   5  -5   4      128.32      131.07      6.73 o 
   6  -5   4      211.64      215.17      8.91 o 
   7  -5   4       56.43       65.48      5.93 o 
   8  -5   4        0.08       -2.41      2.96 o 
   9  -5   4      141.26      135.94      8.91 o 
  10  -5   4       31.66       42.01      5.96 o 
  11  -5   4        6.03        5.50      4.38 o 
 -11  -4   4        0.66       -4.48      6.50 o 
 -10  -4   4       68.47       63.02      6.11 o 
  -9  -4   4        0.01       -1.42      4.38 o 
  -8  -4   4      195.32      210.70     12.17 o 
  -7  -4   4       32.90       33.96      3.72 o 
  -6  -4   4      345.19      319.15      8.80 o 
  -4  -4   4     1600.95     1485.35     24.71 o 
  -3  -4   4       82.39       63.80      3.42 o 
  -2  -4   4      135.40      155.57      6.71 o 
  -1  -4   4      363.11      306.88     29.34 o 
   0  -4   4      868.34      874.83     16.13 o 
   1  -4   4      531.81      511.09      9.28 o 
   2  -4   4      494.35      525.07      9.68 o 
   3  -4   4     1082.67     1172.52     14.43 o 
   4  -4   4        6.49       17.71      1.74 o 
   5  -4   4       75.29       69.89      5.27 o 
   6  -4   4        3.86        4.20      2.84 o 
   7  -4   4      317.70      331.16     11.13 o 
   8  -4   4       34.98       27.84      5.10 o 
   9  -4   4       30.78       25.29      5.63 o 
  10  -4   4        0.44        2.18      4.03 o 
  11  -4   4        0.41        6.22      4.62 o 
 -11  -3   4       23.88       36.53     18.29 o 
 -10  -3   4       64.95       62.69      9.82 o 
  -9  -3   4      229.49      196.37      8.47 o 
  -8  -3   4        0.84       -1.40      2.24 o 
  -7  -3   4     1497.67     1549.85     25.62 o 
  -6  -3   4        2.82        1.41      1.56 o 
  -5  -3   4      386.55      435.88     11.04 o 
  -4  -3   4      566.78      333.63     27.49 o 
  -3  -3   4     1469.49     1480.39     25.83 o 
  -1  -3   4     5640.32     5634.11     77.96 o 
   0  -3   4    28519.57    29267.14    449.75 o 
   1  -3   4      650.35      683.54      9.64 o 
   2  -3   4       50.75       49.11      3.90 o 
   3  -3   4        1.13        1.83      1.10 o 
   4  -3   4     3473.24     3977.06     49.78 o 
   5  -3   4      279.91      304.09      9.49 o 
   6  -3   4       43.01       33.38      4.31 o 
   7  -3   4      147.23      165.85      8.58 o 
   8  -3   4      389.53      370.92     19.18 o 
   9  -3   4       77.80       75.13     10.07 o 
  10  -3   4       21.29       22.21      5.19 o 
  11  -3   4        4.62        0.85      4.42 o 
 -12  -2   4        7.00        3.04      7.26 o 
 -11  -2   4      150.75      176.29     15.56 o 
 -10  -2   4       11.55       13.90      6.23 o 
  -9  -2   4       46.39       55.84      7.93 o 
  -8  -2   4      156.83      182.75     13.85 o 
  -7  -2   4       19.24       21.59      2.21 o 
  -6  -2   4      149.29      159.12      4.46 o 
  -5  -2   4       60.98       42.07      3.58 o 
  -4  -2   4     1394.76     1623.04     24.03 o 
  -3  -2   4      831.78      766.09     18.30 o 
  -2  -2   4       18.03       16.12      1.97 o 
  -1  -2   4      327.93      276.49      7.87 o 
   0  -2   4    60221.92    60213.21    924.73 o 
   1  -2   4     2972.72     3131.46     41.75 o 
   2  -2   4     1762.96     1882.94     23.56 o 
   3  -2   4      246.46      248.76      4.73 o 
   4  -2   4      266.92      269.32      6.34 o 
   5  -2   4      622.37      691.25     15.40 o 
   6  -2   4       80.48       91.75      6.32 o 
   7  -2   4      131.19      123.23      7.74 o 
   8  -2   4       76.55       79.78      6.95 o 
   9  -2   4       71.28       54.96      6.49 o 
  10  -2   4       95.99       90.70      8.17 o 
  11  -2   4        3.72        2.71      4.77 o 
 -12  -1   4       48.63       38.32      9.19 o 
 -11  -1   4       31.74       46.21      8.61 o 
 -10  -1   4        0.39       -0.52      5.22 o 
  -9  -1   4      136.65      124.00     16.29 o 
  -8  -1   4      455.90      433.96     16.69 o 
  -7  -1   4      239.75      244.50      8.47 o 
  -6  -1   4      179.89      212.75      7.44 o 
  -5  -1   4       31.19       24.58      2.10 o 
  -4  -1   4       27.71       52.95      2.51 o 
  -3  -1   4       73.64       88.19      2.50 o 
  -2  -1   4       50.51       59.58      2.64 o 
  -1  -1   4        0.70        8.09      4.14 o 
   0  -1   4       69.29       64.88      2.57 o 
   1  -1   4     4674.33     4683.59     54.40 o 
   2  -1   4      863.06      845.69     18.93 o 
   3  -1   4      299.30      329.04      7.54 o 
   4  -1   4      181.97      189.82      5.80 o 
   5  -1   4      244.80      268.24      6.78 o 
   6  -1   4       48.68       36.54      5.07 o 
   7  -1   4        0.03       -2.74      2.79 o 
   8  -1   4        0.94       -3.16      3.16 o 
   9  -1   4      123.96      102.24      9.13 o 
  10  -1   4       50.93       50.18      6.49 o 
 -12   0   4        2.04       -5.61      5.61 o 
 -11   0   4       37.51       33.59      9.59 o 
 -10   0   4       18.33       22.67      5.92 o 
  -9   0   4       50.67       45.98     16.53 o 
  -8   0   4      239.90      253.63     22.29 o 
  -7   0   4        5.59        4.52      2.21 o 
  -6   0   4       32.39       28.12      2.19 o 
  -5   0   4      882.36      944.01     19.16 o 
  -4   0   4      200.03       87.09      9.12 o 
  -3   0   4       86.45       77.82      3.84 o 
  -2   0   4     2350.01     2252.31     31.48 o 
  -1   0   4       32.65       18.00      4.45 o 
   0   0   4     3738.25     3765.37     60.27 o 
   1   0   4     1803.20     1851.16     27.66 o 
   2   0   4        0.18        5.26      1.49 o 
   3   0   4      161.75      143.93      4.50 o 
   4   0   4        2.34       -0.48      1.45 o 
   5   0   4       20.72       14.70      3.38 o 
   6   0   4     1490.19     1422.96     30.79 o 
   7   0   4       50.92       59.38      7.32 o 
   8   0   4      202.53      214.67     14.98 o 
   9   0   4        0.42        4.18      4.34 o 
  10   0   4       71.26       79.29      9.93 o 
 -12   1   4       61.09       40.92      8.49 o 
 -11   1   4       29.11       25.94      6.66 o 
 -10   1   4      179.12      155.45     11.05 o 
  -9   1   4      183.99      168.97     10.51 o 
  -8   1   4        0.92        3.54      2.99 o 
  -7   1   4        9.31       13.63      2.30 o 
  -6   1   4     1064.11     1152.97     22.99 o 
  -5   1   4       55.99       58.00      4.35 o 
  -4   1   4      298.22      363.64     15.06 o 
  -3   1   4        5.16        2.38      3.07 o 
  -2   1   4      151.55      146.74      4.21 o 
  -1   1   4      550.31      541.58     17.24 o 
   0   1   4     1314.92     1239.94     22.96 o 
   1   1   4      286.24      299.74      5.89 o 
   2   1   4      354.36      356.96      6.82 o 
   3   1   4      560.74      579.77     12.81 o 
   4   1   4        0.16       -0.48      1.19 o 
   5   1   4      317.11      292.54      7.89 o 
   6   1   4      108.89       91.91      8.74 o 
   7   1   4       46.09       41.96      8.73 o 
   8   1   4        8.77       10.75      5.25 o 
   9   1   4       39.13       41.96      7.03 o 
  10   1   4       23.28       18.40      6.38 o 
 -12   2   4        0.98       -2.17      5.59 o 
 -11   2   4       42.46       36.75     13.52 o 
 -10   2   4        1.04       -2.62      5.62 o 
  -9   2   4      272.17      229.57     11.15 o 
  -8   2   4     1020.46     1004.27     44.96 o 
  -7   2   4      102.04      110.83      6.67 o 
  -6   2   4      317.37      367.03     10.57 o 
  -5   2   4      204.89      299.28     16.55 o 
  -4   2   4     1206.35     1281.29     25.79 o 
  -3   2   4     1739.50     1755.27     42.80 o 
  -1   2   4      361.32      327.05      9.92 o 
   0   2   4      471.16      451.62      8.98 o 
   1   2   4       37.97       52.57      3.26 o 
   2   2   4       28.97       19.95      2.48 o 
   3   2   4     1281.09     1355.99     19.28 o 
   4   2   4      123.81      122.03      7.74 o 
   5   2   4        0.39        0.27      1.90 o 
   6   2   4       40.59       35.33      5.37 o 
   7   2   4       41.79       32.50      5.67 o 
   8   2   4       14.19        7.35      4.57 o 
   9   2   4      111.71      113.06     10.43 o 
  10   2   4      181.20      163.12     13.10 o 
 -12   3   4       40.96       26.23      7.07 o 
 -11   3   4      115.29      141.16     17.79 o 
 -10   3   4       64.84       70.92      7.61 o 
  -9   3   4      358.36      341.72     13.48 o 
  -8   3   4        8.35        6.90      2.52 o 
  -7   3   4     2041.32     2076.09     38.15 o 
  -6   3   4       17.92       11.94      3.72 o 
  -5   3   4      886.70      997.79     22.25 o 
  -4   3   4     2033.98     2081.81     39.42 o 
  -3   3   4     2543.92     2747.66     33.71 o 
  -2   3   4       17.83        0.15      3.19 o 
  -1   3   4      232.44      237.07      8.69 o 
   0   3   4     3105.98     3130.38     59.52 o 
   1   3   4     1139.84     1236.50     16.56 o 
   2   3   4       14.47       24.97      2.08 o 
   3   3   4       90.31       88.95      4.01 o 
   4   3   4      383.15      363.83      8.17 o 
   5   3   4       46.45       40.75      3.90 o 
   6   3   4       29.62       34.38      6.45 o 
   7   3   4       14.61       12.18      4.63 o 
   8   3   4       17.37       20.64      7.19 o 
   9   3   4       65.76       58.67      8.44 o 
 -12   4   4       77.87       78.84      7.94 o 
 -11   4   4       79.50       87.78      7.66 o 
 -10   4   4      254.64      265.83     13.29 o 
  -9   4   4       18.38       21.93      4.06 o 
  -8   4   4       87.43       80.84      6.53 o 
  -7   4   4       17.19       14.12      3.71 o 
  -6   4   4        4.51        5.38      2.80 o 
  -5   4   4      394.85      411.99     10.78 o 
  -4   4   4     3189.72     3673.71     43.59 o 
  -3   4   4     1795.25     1851.49     27.24 o 
  -2   4   4     1471.17     1552.14     27.54 o 
  -1   4   4     4249.50     4233.55     58.93 o 
   0   4   4     2807.02     3038.58     44.04 o 
   1   4   4     1669.54     1718.76     24.36 o 
   2   4   4      419.45      429.73      7.17 o 
   3   4   4      318.03      322.68      7.29 o 
   4   4   4       16.36       18.00      3.48 o 
   5   4   4      407.39      388.85     13.63 o 
   6   4   4        2.61        0.01      2.30 o 
   7   4   4       44.08       48.23      7.14 o 
   8   4   4        2.65        1.91      5.02 o 
   9   4   4       13.96        6.65      5.98 o 
 -12   5   4       41.65       52.63      8.24 o 
 -11   5   4       66.38       68.96      8.22 o 
 -10   5   4       55.19       61.21      6.07 o 
  -9   5   4       68.32       72.22      8.58 o 
  -8   5   4       10.66        3.64      2.39 o 
  -7   5   4       88.43       90.79      5.18 o 
  -6   5   4       34.49       26.36      2.24 o 
  -5   5   4      300.34      323.57      6.55 o 
  -4   5   4       68.03       64.55      2.50 o 
  -3   5   4       25.08       32.86      4.33 o 
  -2   5   4      111.79      152.73      5.47 o 
  -1   5   4       38.04       45.93      5.00 o 
   0   5   4      100.64      112.51      5.58 o 
   1   5   4        5.74        8.80      1.91 o 
   2   5   4       12.92       12.49      3.00 o 
   3   5   4      141.99      144.86      5.82 o 
   4   5   4      103.03       94.23      9.95 o 
   5   5   4       31.69       27.18      3.92 o 
   6   5   4      104.15      102.71      5.98 o 
   7   5   4      140.10      138.03     11.29 o 
   8   5   4        4.87       -0.99      4.82 o 
   9   5   4       19.24       22.28      7.35 o 
 -12   6   4        3.79       13.44      6.87 o 
 -11   6   4        4.45        1.20      5.19 o 
 -10   6   4       15.28       22.73      7.49 o 
  -9   6   4      594.01      622.69     16.31 o 
  -8   6   4      116.58      123.89      6.22 o 
  -7   6   4      489.16      510.53     11.77 o 
  -6   6   4      148.45      147.17      5.06 o 
  -5   6   4      442.95      496.85      7.45 o 
  -4   6   4       34.24       32.13      2.89 o 
  -3   6   4       25.41       36.21      3.15 o 
  -2   6   4       41.10       36.83      3.15 o 
  -1   6   4      201.47      224.15      7.35 o 
   0   6   4       10.87       12.01      2.05 o 
   1   6   4      126.40      140.87      6.26 o 
   2   6   4       15.66       16.84      2.84 o 
   3   6   4        7.54       13.17      2.70 o 
   4   6   4       31.93       36.89      5.27 o 
   5   6   4        5.11        3.13      2.88 o 
   6   6   4        5.54        4.33      2.91 o 
   7   6   4      324.50      321.84     31.38 o 
   8   6   4       37.16       31.46     11.92 o 
 -12   7   4        5.47       13.69      7.15 o 
 -11   7   4        0.09        6.00      4.81 o 
 -10   7   4      265.36      281.97     11.49 o 
  -9   7   4      151.49      162.26      8.86 o 
  -8   7   4        5.14        2.40      2.79 o 
  -7   7   4       60.37       50.70      4.46 o 
  -6   7   4       90.74       82.24      5.70 o 
  -5   7   4      139.55      118.13      5.73 o 
  -4   7   4      122.20      163.90     17.57 o 
  -3   7   4      103.04       98.98      6.04 o 
  -2   7   4        6.77       17.72      2.75 o 
  -1   7   4       30.66       35.48      4.04 o 
   0   7   4        3.56        6.12      1.95 o 
   1   7   4      343.51      399.52     10.05 o 
   2   7   4        0.26       -2.34      2.34 o 
   3   7   4      159.89      154.48      7.78 o 
   4   7   4        0.81       -0.15      3.28 o 
   5   7   4       17.27       15.63      4.20 o 
   6   7   4       45.94       40.69      5.05 o 
   7   7   4        0.60        6.23      7.36 o 
   8   7   4       92.11       56.61     15.98 o 
 -12   8   4        9.38       18.21      9.99 o 
 -11   8   4        4.06       10.86      6.02 o 
 -10   8   4        0.97        6.94      5.77 o 
  -9   8   4       19.88       27.67      6.45 o 
  -8   8   4      756.06      713.26     15.64 o 
  -7   8   4      933.55      874.95     19.04 o 
  -6   8   4       25.34       30.67      3.70 o 
  -5   8   4       15.92       23.02      3.72 o 
  -4   8   4      131.19      127.38     13.28 o 
  -3   8   4     2285.91     2132.08     34.81 o 
  -2   8   4       16.66       17.65      2.89 o 
  -1   8   4      265.54      246.30      7.74 o 
   0   8   4       10.09        7.12      2.60 o 
   1   8   4        1.62        5.81      3.01 o 
   2   8   4      673.02      651.66     18.48 o 
   3   8   4      232.99      219.10     10.23 o 
   4   8   4      233.51      237.01     20.17 o 
   5   8   4       28.02       25.17      4.94 o 
   6   8   4       92.79       88.16      7.17 o 
   7   8   4       61.00       57.87     18.81 o 
 -12   9   4        5.63       18.46     10.89 o 
 -11   9   4       94.39      111.20      8.89 o 
 -10   9   4        2.00        9.55      4.74 o 
  -9   9   4      112.54       92.68      7.44 o 
  -8   9   4       12.07       15.26      4.31 o 
  -7   9   4      259.83      211.01      9.30 o 
  -6   9   4      260.68      260.86      9.19 o 
  -5   9   4      108.08      107.36      5.99 o 
  -4   9   4     1455.34     1378.02     22.90 o 
  -3   9   4     3335.86     3313.13     50.80 o 
  -2   9   4      309.43      326.91      9.37 o 
  -1   9   4      548.64      531.80     12.20 o 
   0   9   4      251.70      227.51     10.77 o 
   1   9   4      270.81      257.86     11.79 o 
   2   9   4       99.02       91.49     11.82 o 
   3   9   4       39.28       54.96      5.77 o 
   4   9   4        2.28        2.78      3.97 o 
   5   9   4        4.56       -0.67      4.06 o 
   6   9   4        1.03        8.41      4.28 o 
 -12  10   4       51.10       55.26     13.04 o 
 -11  10   4        8.99        9.07      7.21 o 
 -10  10   4       13.46       16.04      6.39 o 
  -9  10   4       17.53       23.93      6.26 o 
  -8  10   4       49.39       34.48      5.42 o 
  -7  10   4      300.56      304.55     10.04 o 
  -6  10   4       16.51        6.39      2.78 o 
  -5  10   4      316.15      322.76     11.84 o 
  -4  10   4      888.37      827.73     16.68 o 
  -3  10   4        0.13        1.16      2.68 o 
  -2  10   4      854.45      749.95     17.63 o 
  -1  10   4        0.47        4.65      3.03 o 
   0  10   4        0.03       -2.91      2.91 o 
   1  10   4       61.04       81.09      8.21 o 
   2  10   4      151.49      127.22     13.48 o 
   3  10   4        1.98        6.52      4.39 o 
   4  10   4        4.00        2.37      4.44 o 
   5  10   4        8.28       10.18      4.90 o 
   6  10   4        1.71        6.00      7.96 o 
 -12  11   4       46.50       60.73     14.07 o 
 -11  11   4       86.27       89.98     10.71 o 
 -10  11   4       16.46       25.95      6.88 o 
  -9  11   4        1.66       -0.57      6.89 o 
  -8  11   4        0.02       -0.64      3.92 o 
  -7  11   4       39.54       30.76      5.01 o 
  -6  11   4       34.60       29.42      4.09 o 
  -5  11   4      136.00      154.99      8.09 o 
  -4  11   4      343.63      342.95     11.51 o 
  -3  11   4       21.25        9.84      3.56 o 
  -2  11   4        2.58        2.16      4.26 o 
  -1  11   4       76.85       80.57      7.00 o 
   0  11   4        3.36        2.35      3.98 o 
   1  11   4       15.34       12.77      4.96 o 
   2  11   4       48.28       50.91      9.49 o 
   3  11   4       68.89      104.74     11.38 o 
   4  11   4       81.95       73.38     10.32 o 
   5  11   4       47.51       52.85      7.42 o 
 -11  12   4       12.40       22.32     11.90 o 
 -10  12   4        0.89        5.06     12.51 o 
  -9  12   4        2.95        4.32      5.58 o 
  -8  12   4       31.37       32.94      3.86 o 
  -7  12   4      218.56      240.37      9.59 o 
  -6  12   4       16.97       10.21      3.64 o 
  -5  12   4      117.79      125.51      8.18 o 
  -4  12   4        6.46        8.03      3.56 o 
  -3  12   4        2.99        8.62      3.60 o 
  -2  12   4       74.74       68.50      6.93 o 
  -1  12   4       33.76       29.12      5.25 o 
   0  12   4        0.54       -0.81      4.05 o 
   1  12   4       15.57       19.50      7.70 o 
   2  12   4       40.03       33.83     12.18 o 
   3  12   4       51.88       55.43      9.24 o 
   4  12   4       34.50       29.08      7.95 o 
 -11  13   4        9.85       16.01     19.92 o 
 -10  13   4       29.17       25.44     14.26 o 
  -9  13   4       39.08       50.09     10.81 o 
  -8  13   4        0.22        3.34      3.11 o 
  -7  13   4      165.63      183.77      9.24 o 
  -6  13   4       16.54       14.32      4.09 o 
  -5  13   4       53.64       60.00     10.33 o 
  -4  13   4        3.22        4.10      3.60 o 
  -3  13   4       83.46       69.83      7.20 o 
  -2  13   4       58.98       56.96      8.15 o 
  -1  13   4       28.29       31.08      8.05 o 
   0  13   4       18.64       20.60      9.68 o 
   1  13   4       38.71       28.79      9.40 o 
   2  13   4       29.18       20.15      9.09 o 
   3  13   4      125.00      172.96     19.78 o 
 -10  14   4       92.69       76.32     19.31 o 
  -9  14   4       39.16       34.18      7.71 o 
  -8  14   4      187.59      198.28     17.02 o 
  -7  14   4       13.81       19.01      5.04 o 
  -6  14   4        3.77       -1.50      3.58 o 
  -5  14   4        8.74        7.89      8.04 o 
  -4  14   4       47.15       45.49      6.50 o 
  -3  14   4       77.83       77.15      7.73 o 
  -2  14   4       29.17       22.26      6.21 o 
  -1  14   4      101.93      105.77     10.97 o 
   0  14   4       11.20        5.60      5.96 o 
   1  14   4      117.04      124.54     15.68 o 
   2  14   4      130.81      127.14     26.30 o 
  -9  15   4       98.97      104.44     14.24 o 
  -8  15   4       24.57       14.90      8.39 o 
  -7  15   4      199.59      249.07     11.94 o 
  -6  15   4       29.01       26.98      5.39 o 
  -5  15   4        0.58        0.50      6.51 o 
  -4  15   4       21.05       26.09      7.11 o 
  -3  15   4       64.90       76.51      8.34 o 
  -2  15   4        0.16       -0.35      5.35 o 
  -1  15   4       29.81       23.89      7.15 o 
   0  15   4       12.97       10.21     14.77 o 
   1  15   4       34.11       38.52     12.04 o 
  -8  16   4       16.58       15.65      9.33 o 
  -7  16   4        0.17       -2.72     17.35 o 
  -6  16   4      246.00      264.76     13.12 o 
  -5  16   4        4.13        2.16      9.37 o 
  -4  16   4       40.69       53.05      7.43 o 
  -3  16   4       33.67       32.83      7.76 o 
  -2  16   4        0.11       -1.25     13.47 o 
  -1  16   4        1.16       -5.59      7.22 o 
  -6  17   4      178.14      197.80     20.42 o 
  -5  17   4       18.81        7.57      6.66 o 
  -4  17   4       40.75       21.45     25.99 o 
  -3  17   4       55.21       39.59     31.78 o 
   0 -18   5        0.28       -9.78      9.78 o 
   1 -18   5       14.85       -6.91     19.52 o 
   2 -18   5       93.44       82.10     17.61 o 
   3 -18   5      140.73      156.01     12.96 o 
   4 -18   5       31.95       34.32      8.52 o 
   5 -18   5        0.01       -1.60      6.17 o 
   6 -18   5       57.23       65.40     10.67 o 
  -2 -17   5       74.92       81.20     26.15 o 
  -1 -17   5        0.03        0.25      6.55 o 
   0 -17   5        0.28       -6.02      6.02 o 
   1 -17   5       36.00       27.54      8.66 o 
   2 -17   5        0.39       -4.84      5.65 o 
   3 -17   5       29.60       20.93      7.01 o 
   4 -17   5       35.29       35.27      8.22 o 
   5 -17   5        4.36        2.91      5.89 o 
   6 -17   5       66.20       70.93     12.60 o 
   7 -17   5        0.63        0.63      8.12 o 
  -3 -16   5        2.95       -2.12      6.22 o 
  -2 -16   5        3.79        3.23      6.68 o 
  -1 -16   5        3.03       -0.84      5.92 o 
   0 -16   5       24.98       12.45      6.96 o 
   1 -16   5        4.79       -5.69      5.69 o 
   2 -16   5        5.69        4.70      5.37 o 
   3 -16   5       74.39       76.19      9.13 o 
   4 -16   5        4.86        6.79      5.59 o 
   5 -16   5       72.39       64.01      7.56 o 
   6 -16   5        4.79        1.84      5.05 o 
   7 -16   5        0.71       -1.51      5.33 o 
   8 -16   5        9.97        8.83      8.00 o 
  -5 -15   5       42.66       54.14     11.26 o 
  -4 -15   5       42.45       51.00      5.67 o 
  -3 -15   5       16.72       13.29      5.51 o 
  -2 -15   5        5.89        7.19      6.04 o 
  -1 -15   5        4.06        1.42      5.94 o 
   0 -15   5      142.96      133.52     12.44 o 
   1 -15   5      199.25      179.67     14.38 o 
   2 -15   5       15.94       15.51      5.94 o 
   3 -15   5      137.98      139.02     28.62 o 
   4 -15   5        3.66        1.65      4.24 o 
   5 -15   5        0.28       -4.36      4.36 o 
   6 -15   5        0.07        3.13      4.24 o 
   7 -15   5       23.88       18.36      8.31 o 
   8 -15   5        1.89        4.73      5.53 o 
   9 -15   5       28.90       25.41      7.12 o 
  -6 -14   5       12.86       16.93      8.14 o 
  -5 -14   5      117.45      131.10     12.08 o 
  -4 -14   5       12.98       12.16      3.93 o 
  -3 -14   5        2.74       -0.38      4.25 o 
  -2 -14   5       65.23       48.97      8.34 o 
  -1 -14   5        0.26        0.81      5.05 o 
   0 -14   5        5.79        3.08      5.21 o 
   1 -14   5      144.92      161.64     10.91 o 
   2 -14   5       36.11       27.77      6.17 o 
   3 -14   5       17.01       14.59      4.42 o 
   4 -14   5        0.54        1.93      3.81 o 
   5 -14   5       12.07        0.56      3.86 o 
   6 -14   5       33.35       34.50      6.49 o 
   7 -14   5       89.52       92.11      9.19 o 
   8 -14   5       39.77       32.94      6.97 o 
   9 -14   5        0.03       -4.55      4.73 o 
  -6 -13   5        9.56        8.09     13.91 o 
  -5 -13   5       22.97       21.83      6.97 o 
  -4 -13   5       72.33       84.05      8.20 o 
  -3 -13   5        0.01       -3.18      3.54 o 
  -2 -13   5       30.33       25.95      5.14 o 
  -1 -13   5        2.01        4.70      3.94 o 
   0 -13   5        3.93        3.79      4.90 o 
   1 -13   5        8.70        5.41      4.46 o 
   2 -13   5       14.74       10.82      4.78 o 
   3 -13   5       23.22       16.44      4.47 o 
   4 -13   5       51.58       49.36      7.03 o 
   5 -13   5      278.43      264.26     19.05 o 
   6 -13   5      112.65      116.32     13.45 o 
   7 -13   5        0.58        3.40      4.47 o 
   8 -13   5       92.15       90.18      9.03 o 
   9 -13   5       38.59       34.86     13.14 o 
  10 -13   5        0.00       -1.06      9.84 o 
  -7 -12   5       16.94        7.75      5.76 o 
  -6 -12   5        0.17        5.95      5.15 o 
  -5 -12   5      182.43      219.16     13.33 o 
  -4 -12   5       28.24       21.61      4.31 o 
  -3 -12   5        0.17        4.72      3.22 o 
  -2 -12   5      395.14      397.11     13.51 o 
  -1 -12   5        2.61        3.49      3.57 o 
   0 -12   5      417.21      410.06     12.05 o 
   1 -12   5      495.73      482.55     14.92 o 
   2 -12   5      262.31      268.12      9.91 o 
   3 -12   5       64.39       72.56      6.24 o 
   4 -12   5        2.36        5.46      3.46 o 
   5 -12   5       42.08       32.28      6.01 o 
   6 -12   5       68.53       70.82      7.67 o 
   7 -12   5       64.88       68.56      7.44 o 
   8 -12   5       26.29       14.00      7.53 o 
   9 -12   5       13.66       14.64      5.64 o 
  10 -12   5        0.00       -7.37      7.54 o 
  -8 -11   5      199.97      233.16     15.61 o 
  -7 -11   5       23.76       22.46     11.49 o 
  -6 -11   5       52.04       56.37      6.61 o 
  -5 -11   5       33.18       36.16      4.88 o 
  -4 -11   5       26.23       21.91      4.13 o 
  -3 -11   5      208.95      207.83      9.30 o 
  -2 -11   5       21.09       29.61      4.22 o 
  -1 -11   5      135.86      140.38      7.63 o 
   0 -11   5       98.14      106.64      6.80 o 
   1 -11   5        0.87        0.30      3.00 o 
   2 -11   5       22.30       18.68      5.04 o 
   3 -11   5       23.17       27.10      4.44 o 
   4 -11   5       41.36       39.28      4.63 o 
   5 -11   5        1.78       -0.11      2.91 o 
   6 -11   5       31.79       24.35      8.26 o 
   7 -11   5      180.54      171.81     10.62 o 
   8 -11   5      108.05      115.79      8.41 o 
   9 -11   5        0.07       -3.30      3.90 o 
  10 -11   5       84.38       85.55     13.41 o 
  -8 -10   5      311.36      365.01     16.47 o 
  -7 -10   5       15.55       14.02      6.68 o 
  -6 -10   5        0.06       -3.07      3.19 o 
  -5 -10   5       21.62       22.83      4.00 o 
  -4 -10   5      180.22      166.58      8.27 o 
  -3 -10   5       18.94       16.11      3.40 o 
  -2 -10   5       13.73       17.30      3.40 o 
  -1 -10   5      444.58      501.63     12.35 o 
   0 -10   5       78.94       82.48      5.22 o 
   1 -10   5        6.42       10.62      2.84 o 
   2 -10   5     1070.63     1093.31     20.00 o 
   3 -10   5       30.76       39.35      4.62 o 
   4 -10   5       32.79       23.87      4.43 o 
   5 -10   5        6.58        7.57      3.22 o 
   6 -10   5       95.49       95.22      6.91 o 
   7 -10   5     1019.31     1062.14     22.02 o 
   8 -10   5        5.81        5.14      3.81 o 
   9 -10   5       27.07       30.15      5.34 o 
  10 -10   5       22.55       31.73      5.43 o 
  11 -10   5        7.33       10.89      5.17 o 
  -9  -9   5        0.09        2.58      4.84 o 
  -8  -9   5      134.53      160.49     16.90 o 
  -7  -9   5       41.88       49.95      6.91 o 
  -6  -9   5      104.22      101.62      7.56 o 
  -5  -9   5      117.59      112.14      6.86 o 
  -4  -9   5        7.40        5.36      2.01 o 
  -3  -9   5        1.98        2.89      2.33 o 
  -2  -9   5       45.59       64.18      4.13 o 
  -1  -9   5      506.72      524.06     10.41 o 
   0  -9   5       34.18       26.53      2.85 o 
   1  -9   5       64.57       70.49      4.16 o 
   2  -9   5      297.13      321.55     11.28 o 
   3  -9   5     1338.29     1400.97     26.11 o 
   4  -9   5        5.96        1.29      5.22 o 
   5  -9   5        2.87       -1.33      2.85 o 
   6  -9   5       37.29       36.19      4.87 o 
   7  -9   5      388.07      412.96     12.72 o 
   8  -9   5      385.08      421.15     13.40 o 
   9  -9   5       36.71       42.05      7.60 o 
  10  -9   5       16.86       30.62      5.53 o 
  11  -9   5        1.71        4.68      4.58 o 
  -9  -8   5      274.22      294.58     14.15 o 
  -8  -8   5        8.08        4.38      4.09 o 
  -7  -8   5       56.47       60.95      6.97 o 
  -6  -8   5      468.54      436.98     12.67 o 
  -5  -8   5        0.28        2.58      2.35 o 
  -4  -8   5      163.40      149.27      8.91 o 
  -3  -8   5       70.83       62.31      3.93 o 
  -2  -8   5      467.83      486.39     13.31 o 
  -1  -8   5     1277.21     1329.62     18.26 o 
   0  -8   5      409.76      390.85      7.68 o 
   1  -8   5     1292.25     1300.64     16.44 o 
   2  -8   5       40.79       47.01      2.96 o 
   3  -8   5       41.11       40.39      3.33 o 
   4  -8   5      233.59      242.85      8.40 o 
   5  -8   5       14.25       14.26      2.84 o 
   6  -8   5      426.31      466.95     12.65 o 
   7  -8   5      147.12      131.86      8.04 o 
   8  -8   5     1583.44     1640.62     29.75 o 
   9  -8   5      314.50      337.63     12.26 o 
  10  -8   5       15.31       22.28      5.52 o 
  11  -8   5      106.59      105.69      8.33 o 
 -10  -7   5       15.71       10.01      4.71 o 
  -9  -7   5        0.36        0.30      4.96 o 
  -8  -7   5        5.56        2.27      4.03 o 
  -7  -7   5       51.20       57.18      6.55 o 
  -6  -7   5      521.86      496.62     13.03 o 
  -5  -7   5       42.46       47.72      4.67 o 
  -4  -7   5        3.56        3.03      1.98 o 
  -3  -7   5      163.04      146.33      5.45 o 
  -2  -7   5      406.72      398.24      8.59 o 
  -1  -7   5      230.11      224.28     12.33 o 
   0  -7   5      320.80      302.04     10.90 o 
   1  -7   5      220.84      248.30      5.72 o 
   2  -7   5       61.10       36.56      2.64 o 
   3  -7   5       81.21       80.90      4.17 o 
   4  -7   5        7.98       14.75      2.35 o 
   5  -7   5       94.69       97.35      5.08 o 
   6  -7   5       13.39       13.82      3.58 o 
   7  -7   5      327.69      329.05     10.89 o 
   8  -7   5      195.30      190.63      9.35 o 
   9  -7   5       18.07       19.22      4.62 o 
  10  -7   5       15.23       19.57      7.37 o 
  11  -7   5       49.09       54.23      6.72 o 
 -10  -6   5        0.01        3.14      3.93 o 
  -9  -6   5        7.85        4.72      3.92 o 
  -8  -6   5        1.81        3.73      3.38 o 
  -7  -6   5        0.11        2.11      2.62 o 
  -6  -6   5      349.27      341.31     10.03 o 
  -5  -6   5       34.68       33.94      3.71 o 
  -4  -6   5      478.02      482.11     11.40 o 
  -3  -6   5      204.84      240.51      7.38 o 
  -2  -6   5      265.99      268.94      6.07 o 
  -1  -6   5      334.96      323.13      7.35 o 
   0  -6   5      106.42      125.28      4.22 o 
   1  -6   5       70.46       61.05      2.88 o 
   2  -6   5     1125.88     1240.31     16.64 o 
   3  -6   5       52.68       47.88      2.84 o 
   4  -6   5       25.11       17.23      2.62 o 
   5  -6   5      141.14      140.11      8.15 o 
   6  -6   5       94.73       69.70      5.49 o 
   7  -6   5       39.30       53.56      5.31 o 
   8  -6   5      322.69      340.09     11.37 o 
   9  -6   5        2.41       14.61      4.53 o 
  10  -6   5       11.45       18.61      4.59 o 
  11  -6   5        0.00       15.36      6.68 o 
 -11  -5   5      137.21      162.81     24.23 o 
 -10  -5   5        1.79        6.95      3.61 o 
  -9  -5   5      134.74      133.06      8.09 o 
  -8  -5   5       34.27       39.84      5.07 o 
  -7  -5   5     2127.97     1957.76     32.20 o 
  -6  -5   5        6.50       10.82      3.17 o 
  -5  -5   5        4.42        4.95      1.77 o 
  -4  -5   5       64.58       59.07      4.38 o 
  -3  -5   5       40.71       24.86      2.49 o 
  -2  -5   5      646.47      710.36     12.16 o 
  -1  -5   5      550.38      561.07      9.75 o 
   0  -5   5      175.94      166.25      4.19 o 
   1  -5   5        2.48        3.56      1.27 o 
   2  -5   5       16.73       19.44      2.10 o 
   3  -5   5      453.94      511.27      8.17 o 
   4  -5   5      314.63      326.30      6.27 o 
   5  -5   5       74.55       87.65      3.77 o 
   6  -5   5       36.22       40.66      5.71 o 
   7  -5   5      162.58      155.56      8.90 o 
   8  -5   5      179.30      177.66     10.10 o 
   9  -5   5       38.88       31.62      5.28 o 
  10  -5   5       83.56       85.87     10.11 o 
  11  -5   5       27.63       23.71      5.67 o 
 -11  -4   5      160.01      187.61     17.31 o 
 -10  -4   5      116.95      145.42     23.85 o 
  -9  -4   5       16.84       21.07      6.77 o 
  -8  -4   5       33.12       22.29      3.86 o 
  -7  -4   5       46.80       37.42      3.77 o 
  -6  -4   5       95.43      107.14      8.55 o 
  -4  -4   5        6.95        7.96      1.82 o 
  -3  -4   5      156.02      153.92      4.67 o 
  -2  -4   5       71.76       74.10      3.48 o 
  -1  -4   5     2615.53     2868.20     49.28 o 
   0  -4   5       58.15       43.56      7.37 o 
   1  -4   5       39.70       51.73      2.45 o 
   2  -4   5        7.84        3.61      1.62 o 
   3  -4   5     2496.39     2629.49     35.22 o 
   4  -4   5      464.23      492.90      8.23 o 
   5  -4   5        0.23       -1.47      1.47 o 
   6  -4   5        7.18        5.67      3.17 o 
   7  -4   5        3.18        4.08      3.64 o 
   8  -4   5       91.16       87.31      7.91 o 
   9  -4   5      108.22      112.60      8.75 o 
  10  -4   5        2.95        0.00      4.82 o 
  11  -4   5       20.94       26.33      8.42 o 
 -11  -3   5        0.85        7.14      6.38 o 
 -10  -3   5       66.95       64.19      9.66 o 
  -9  -3   5      367.95      361.19     17.27 o 
  -8  -3   5        1.94        4.13      2.23 o 
  -7  -3   5        6.40        1.59      1.91 o 
  -6  -3   5      152.11      131.54      4.40 o 
  -5  -3   5       73.49       86.33      4.13 o 
  -4  -3   5        6.39        6.04      1.88 o 
  -3  -3   5      124.25      112.10      6.60 o 
  -2  -3   5      769.44      710.16     29.41 o 
  -1  -3   5    18440.59    19135.94    302.85 o 
   0  -3   5      234.98      214.22      7.96 o 
   1  -3   5      435.93      482.77      7.46 o 
   2  -3   5      520.60      535.95     10.22 o 
   3  -3   5      878.64     1007.89     15.58 o 
   4  -3   5      390.38      450.28     12.24 o 
   5  -3   5      962.65      972.96     15.68 o 
   6  -3   5      202.26      197.13      9.03 o 
   7  -3   5      223.70      246.21     10.68 o 
   8  -3   5       19.01        8.14      4.26 o 
   9  -3   5        2.51        1.92      4.15 o 
  10  -3   5       26.29       25.32      7.10 o 
  11  -3   5        0.30       -3.57      9.14 o 
 -12  -2   5      113.18      129.99     14.41 o 
 -11  -2   5       28.83       34.23      8.19 o 
 -10  -2   5       45.05       46.38     17.19 o 
  -9  -2   5       26.29       26.60      9.59 o 
  -8  -2   5      177.48      184.30     16.20 o 
  -7  -2   5      986.68      922.97     20.38 o 
  -6  -2   5        4.89        7.33      1.32 o 
  -5  -2   5      390.12      467.76      7.06 o 
  -4  -2   5        0.80        5.66      1.11 o 
  -3  -2   5      207.96      191.26      4.42 o 
  -2  -2   5     1443.43     1383.24     25.37 o 
  -1  -2   5     8224.40     8339.53    128.90 o 
   0  -2   5     4265.85     4287.98     53.36 o 
   1  -2   5      137.31      120.98      3.42 o 
   2  -2   5      881.38      927.82     17.50 o 
   3  -2   5     1159.40     1220.02     18.02 o 
   4  -2   5     1742.04     1950.92     27.12 o 
   5  -2   5        3.43        1.64      1.74 o 
   6  -2   5      412.34      431.54     12.80 o 
   7  -2   5      214.22      222.46      9.98 o 
   8  -2   5       76.41       67.35      6.69 o 
   9  -2   5       13.28        7.38      4.17 o 
  10  -2   5      142.48      154.79     10.71 o 
 -12  -1   5      324.03      355.75     22.63 o 
 -11  -1   5        2.62        7.96     14.76 o 
 -10  -1   5       80.27       71.06      8.98 o 
  -9  -1   5      438.58      410.91     26.10 o 
  -8  -1   5      132.48      111.18      8.84 o 
  -7  -1   5       35.37       24.79      3.28 o 
  -6  -1   5      735.76      808.19     16.15 o 
  -5  -1   5       35.13       41.58      4.05 o 
  -4  -1   5     1299.83     1356.24     23.51 o 
  -3  -1   5      151.93      139.26      2.90 o 
  -1  -1   5       62.10       59.56      2.85 o 
   0  -1   5       49.61       57.65      2.72 o 
   1  -1   5        6.08        7.63      1.23 o 
   2  -1   5     1294.27     1399.52     16.87 o 
   3  -1   5      621.40      611.65     14.63 o 
   4  -1   5       19.01       31.12      2.98 o 
   5  -1   5        4.33        2.80      1.94 o 
   6  -1   5        5.18       -0.10      3.26 o 
   7  -1   5      572.35      571.50     17.88 o 
   8  -1   5        5.37        5.08      3.68 o 
   9  -1   5        0.64       -2.14      3.67 o 
  10  -1   5      171.99      195.98     16.15 o 
 -12   0   5       70.56       87.65     11.09 o 
 -11   0   5        0.47        2.27      5.17 o 
 -10   0   5      102.83       91.70     12.71 o 
  -9   0   5        0.50        1.98      4.16 o 
  -8   0   5       51.25       43.82      7.28 o 
  -7   0   5       26.21       19.45      2.36 o 
  -6   0   5      360.60      408.79     11.40 o 
  -5   0   5       44.11       57.86      4.50 o 
  -4   0   5     1120.02     1247.91     27.52 o 
  -3   0   5      208.13      173.37      8.57 o 
  -2   0   5        8.82       13.32      3.77 o 
  -1   0   5      364.02      343.81      7.67 o 
   0   0   5      495.33      515.71      9.46 o 
   1   0   5        0.06       -1.18      1.18 o 
   2   0   5      273.21      261.44      5.74 o 
   3   0   5      408.58      409.19      6.72 o 
   4   0   5      290.85      289.53      8.02 o 
   5   0   5        0.35        1.21      1.84 o 
   6   0   5      674.08      645.36     24.41 o 
   7   0   5        2.36        3.30      3.71 o 
   8   0   5       50.84       42.74      6.70 o 
   9   0   5       25.43       19.19      5.14 o 
  10   0   5       46.88       39.33      6.82 o 
 -12   1   5        4.29        0.36      5.75 o 
 -11   1   5        6.70        7.62      4.92 o 
 -10   1   5        1.06        2.77      3.87 o 
  -9   1   5       45.42       54.35      6.17 o 
  -8   1   5      101.13      100.96      6.89 o 
  -7   1   5      285.18      343.37     13.94 o 
  -6   1   5      174.92      138.78      6.60 o 
  -5   1   5      486.10      515.00     12.79 o 
  -4   1   5       12.35        4.83      2.64 o 
  -3   1   5       32.22       27.89      4.31 o 
  -1   1   5        5.85        0.75      0.95 o 
   0   1   5     1191.04     1176.21     23.52 o 
   1   1   5      375.85      355.88      8.26 o 
   2   1   5       35.73       35.88      2.35 o 
   3   1   5      115.71      117.56      4.01 o 
   4   1   5      102.76      110.59      5.40 o 
   5   1   5      514.91      540.66     12.14 o 
   6   1   5      429.18      439.89     10.09 o 
   7   1   5       93.97       94.92     10.12 o 
   8   1   5      274.99      283.31     15.15 o 
   9   1   5        0.14       -1.71      4.82 o 
  10   1   5       39.66       48.85      7.19 o 
 -12   2   5       36.80       36.99      8.66 o 
 -11   2   5      157.32      202.20     15.88 o 
 -10   2   5       74.02       71.77      8.69 o 
  -9   2   5       57.15       46.71      5.35 o 
  -8   2   5      179.61      187.33      9.48 o 
  -7   2   5        4.18        3.88      2.71 o 
  -6   2   5        3.56        8.44      2.56 o 
  -5   2   5        0.01       -0.34      2.35 o 
  -4   2   5      273.31      336.19     12.12 o 
  -3   2   5      577.48      579.68      7.95 o 
  -2   2   5        3.83        0.32      0.88 o 
  -1   2   5     2511.55     2526.34     36.06 o 
   0   2   5     2089.10     2244.72     38.36 o 
   1   2   5      852.01      922.53     21.15 o 
   2   2   5      280.86      308.82      5.97 o 
   3   2   5      116.36      110.63      4.33 o 
   4   2   5      891.65      963.89     18.11 o 
   5   2   5     1078.64     1055.83     19.52 o 
   6   2   5       11.77        9.59      2.53 o 
   7   2   5       22.47       29.60      5.80 o 
   8   2   5       33.58       31.71      6.66 o 
   9   2   5        7.39        9.38      5.76 o 
 -12   3   5       17.76       12.45      5.98 o 
 -11   3   5      166.23      154.26     10.95 o 
 -10   3   5       13.19       11.78      5.91 o 
  -9   3   5       48.25       49.43      5.12 o 
  -8   3   5       19.11       23.38      4.15 o 
  -7   3   5      132.93      130.12      7.69 o 
  -6   3   5       96.20      100.67      7.04 o 
  -5   3   5       58.42       77.34      7.76 o 
  -4   3   5      971.18     1026.57     22.24 o 
  -3   3   5      453.26      489.78      9.18 o 
  -2   3   5       26.99       17.62      2.80 o 
  -1   3   5       49.04       51.24      3.44 o 
   0   3   5        1.38        0.77      1.52 o 
   1   3   5      639.97      720.80     12.53 o 
   2   3   5       44.15       49.08      2.86 o 
   3   3   5     1443.84     1435.65     19.43 o 
   4   3   5      642.34      602.33     13.57 o 
   5   3   5     2167.94     2115.84     34.00 o 
   6   3   5      248.72      214.36      8.73 o 
   7   3   5       29.27       22.66      5.67 o 
   8   3   5       29.10       36.43      6.96 o 
   9   3   5       11.74       13.80      6.56 o 
 -13   4   5       10.45       25.74     10.21 o 
 -12   4   5        0.40        3.47      7.37 o 
 -11   4   5       18.79       23.22      4.72 o 
 -10   4   5      136.30      126.69      8.24 o 
  -9   4   5        2.51        4.39      3.09 o 
  -8   4   5       74.01       74.53      8.85 o 
  -7   4   5      203.71      183.83      9.35 o 
  -6   4   5        1.66       -0.96      2.53 o 
  -5   4   5        0.18       -1.47      2.16 o 
  -4   4   5       39.63       53.99      2.14 o 
  -3   4   5       39.70       48.45      3.37 o 
  -2   4   5      433.56      488.86     10.34 o 
  -1   4   5     1163.35     1309.05     21.64 o 
   0   4   5      540.91      622.80     12.77 o 
   1   4   5      322.33      337.74      6.88 o 
   2   4   5       23.27       29.28      2.48 o 
   3   4   5       45.75       49.18      4.51 o 
   4   4   5     2299.98     2283.83     36.23 o 
   5   4   5      382.95      381.42     11.61 o 
   6   4   5      104.64       89.76     11.15 o 
   7   4   5       57.77       54.11      9.30 o 
   8   4   5       51.97       49.12      8.11 o 
   9   4   5        9.13       10.89      7.04 o 
 -13   5   5       25.31       29.18      8.57 o 
 -12   5   5       78.50       90.94     16.31 o 
 -11   5   5        0.35        2.06      4.24 o 
 -10   5   5        0.02        6.89      3.46 o 
  -9   5   5      149.81      141.02      7.28 o 
  -8   5   5      124.14      139.71      8.56 o 
  -7   5   5        3.47        3.19      3.65 o 
  -6   5   5      460.93      463.40      8.39 o 
  -5   5   5      106.17       96.07      3.93 o 
  -4   5   5       19.96       13.73      1.82 o 
  -3   5   5       21.86       38.26      6.12 o 
  -2   5   5       11.89       16.83      2.56 o 
  -1   5   5      160.48      129.27      5.76 o 
   0   5   5      642.28      769.29     23.51 o 
   1   5   5     1124.38     1198.85     16.23 o 
   2   5   5     1461.93     1464.89     18.80 o 
   3   5   5      178.82      169.64      6.62 o 
   4   5   5        5.63        7.41      5.04 o 
   5   5   5      168.01      179.05      8.37 o 
   6   5   5        6.31        0.26      2.96 o 
   7   5   5       12.52        5.15      5.30 o 
   8   5   5       22.61       33.75      9.14 o 
 -12   6   5        0.16        1.82      8.82 o 
 -11   6   5        9.72        6.92      4.37 o 
 -10   6   5       54.21       68.39      6.16 o 
  -9   6   5       47.69       52.85      5.49 o 
  -8   6   5       20.08       19.65      3.22 o 
  -7   6   5      549.20      537.01     11.81 o 
  -6   6   5      131.05      119.72      5.80 o 
  -5   6   5      288.88      298.91      5.88 o 
  -4   6   5      490.36      441.56      9.20 o 
  -3   6   5      420.04      472.70      9.98 o 
  -2   6   5      739.46      707.60     14.63 o 
  -1   6   5      142.72      149.77      7.94 o 
   0   6   5      166.62      163.83      6.31 o 
   1   6   5      100.62      103.64      5.70 o 
   2   6   5      255.51      244.05      9.02 o 
   3   6   5      969.77      984.13     19.34 o 
   4   6   5       98.64       99.87      7.65 o 
   5   6   5       64.37       57.10      6.29 o 
   6   6   5       10.50        6.37      3.68 o 
   7   6   5       17.13        6.76     12.92 o 
   8   6   5        0.24        2.47      6.90 o 
 -12   7   5       12.95       16.45      5.66 o 
 -11   7   5       11.78       22.58      8.50 o 
 -10   7   5      219.95      225.56     10.86 o 
  -9   7   5       17.38       18.55      5.08 o 
  -8   7   5       35.08       46.02      4.42 o 
  -7   7   5      113.40      100.91      6.30 o 
  -6   7   5     1795.26     1687.98     29.45 o 
  -5   7   5       34.73       27.07      2.52 o 
  -4   7   5       95.41       89.57      8.50 o 
  -3   7   5       27.36       33.54      3.97 o 
  -2   7   5      188.14      190.89      6.47 o 
  -1   7   5        3.35        3.67      2.20 o 
   0   7   5     1260.66     1338.81     24.63 o 
   1   7   5      857.89      795.59     17.70 o 
   2   7   5      321.20      340.86     17.07 o 
   3   7   5      121.91      130.63      7.60 o 
   4   7   5      117.32       83.89      9.65 o 
   5   7   5      189.33      208.61     14.45 o 
   6   7   5      128.40      149.40     12.12 o 
   7   7   5       66.46       70.89     12.39 o 
 -12   8   5        3.24       14.76      6.36 o 
 -11   8   5       13.68       17.69      5.19 o 
 -10   8   5        8.49       16.55      4.55 o 
  -9   8   5        2.87        3.71      6.52 o 
  -8   8   5      160.76      130.37      7.43 o 
  -7   8   5       70.70       68.35     10.21 o 
  -6   8   5       35.61       39.96      2.94 o 
  -5   8   5        7.19        5.01      3.06 o 
  -4   8   5      866.20      866.92     16.09 o 
  -3   8   5      439.68      417.65     28.50 o 
  -2   8   5      405.32      383.72     14.31 o 
  -1   8   5       17.45       15.73      3.34 o 
   0   8   5      140.08      106.20      7.05 o 
   1   8   5     1359.41     1188.35     27.84 o 
   2   8   5      338.95      337.37     18.36 o 
   3   8   5      157.53      146.42      8.94 o 
   4   8   5        2.74        4.79      4.10 o 
   5   8   5      257.17      298.68     16.65 o 
   6   8   5        9.52       14.13      4.57 o 
   7   8   5       53.66       39.70     10.82 o 
 -12   9   5       23.95       44.09     13.87 o 
 -11   9   5       31.72       39.95     10.36 o 
 -10   9   5       40.22       49.56     10.26 o 
  -9   9   5        5.43        8.12      4.09 o 
  -8   9   5        3.03       12.14      4.01 o 
  -7   9   5      200.84      170.95      8.79 o 
  -6   9   5      119.13      102.02      6.23 o 
  -5   9   5      659.11      575.99     12.85 o 
  -4   9   5      512.82      463.06     12.52 o 
  -3   9   5     2993.32     2690.43     42.87 o 
  -2   9   5       96.07       82.42      6.31 o 
  -1   9   5       25.51       34.59      4.59 o 
   0   9   5      175.59      172.30      9.32 o 
   1   9   5       76.29       34.40      5.73 o 
   2   9   5       62.68       51.81      8.99 o 
   3   9   5      135.35      163.05     26.41 o 
   4   9   5      293.43      301.50     19.22 o 
   5   9   5       10.45        5.45      4.74 o 
   6   9   5        9.75        0.73      4.54 o 
 -12  10   5        0.46        4.89     15.48 o 
 -11  10   5      111.11      111.39     10.30 o 
 -10  10   5       20.09       54.71     14.23 o 
  -9  10   5        4.97        7.57      4.44 o 
  -8  10   5        4.93        0.42      3.84 o 
  -7  10   5        3.53        4.69      2.34 o 
  -6  10   5        0.02       -2.69      2.69 o 
  -5  10   5       70.78       69.22      6.07 o 
  -4  10   5       31.37       11.91      4.90 o 
  -3  10   5      166.58      131.92      7.94 o 
  -2  10   5      355.58      325.57     11.28 o 
  -1  10   5        1.10       -0.29      3.08 o 
   0  10   5      280.87      267.91     10.78 o 
   1  10   5        0.07        2.37      3.96 o 
   2  10   5        4.51        1.85      5.59 o 
   3  10   5       21.11       35.89      7.90 o 
   4  10   5       60.15       69.51      9.35 o 
   5  10   5       21.85       28.37      6.25 o 
 -11  11   5        0.71       15.44      9.70 o 
 -10  11   5        1.38        5.92      8.93 o 
  -9  11   5       40.45       51.47      7.07 o 
  -8  11   5        3.15        0.11      4.62 o 
  -7  11   5       19.79       17.54      3.52 o 
  -6  11   5        3.45        4.13      2.98 o 
  -5  11   5      100.83       84.48      7.29 o 
  -4  11   5        1.58        0.81      2.94 o 
  -3  11   5        0.08       -3.51      3.51 o 
  -2  11   5      109.93       87.92      9.57 o 
  -1  11   5        1.21        2.61      3.28 o 
   0  11   5      108.54      107.81      9.75 o 
   1  11   5       43.45       41.24      6.98 o 
   2  11   5       51.87       59.91     10.68 o 
   3  11   5       91.99      100.72     33.17 o 
   4  11   5        8.62       24.67      7.42 o 
   5  11   5        2.27        6.51      6.62 o 
 -11  12   5       31.84       31.91      8.17 o 
 -10  12   5       23.67       26.13      7.98 o 
  -9  12   5        2.40        1.84      5.12 o 
  -8  12   5      128.55      133.83     11.12 o 
  -7  12   5       39.16       36.42      4.91 o 
  -6  12   5      102.09      118.97      7.84 o 
  -5  12   5        0.10       -3.60      4.71 o 
  -4  12   5       68.10       65.80      6.48 o 
  -3  12   5        2.33       -3.02      4.26 o 
  -2  12   5       79.99       66.50      6.71 o 
  -1  12   5       71.76       93.16      9.58 o 
   0  12   5        6.16        1.54      5.02 o 
   1  12   5        0.41        0.61      8.54 o 
   2  12   5        1.07       -1.52      6.95 o 
   3  12   5       30.07       38.22      8.64 o 
   4  12   5        1.56        7.81      6.69 o 
 -11  13   5        0.26        6.19     21.24 o 
 -10  13   5       91.88       85.88     17.58 o 
  -9  13   5        3.27        4.70      6.17 o 
  -8  13   5       74.02       87.97      6.35 o 
  -7  13   5      124.34      142.93     11.72 o 
  -6  13   5       22.76       29.27      5.08 o 
  -5  13   5       52.42       49.61      6.10 o 
  -4  13   5       14.26       13.95      5.05 o 
  -3  13   5      111.77      108.92      8.69 o 
  -2  13   5       29.33       36.31      6.61 o 
  -1  13   5        2.98        7.50      5.36 o 
   0  13   5       21.42       20.76      6.56 o 
   1  13   5       56.22       61.92     14.57 o 
   2  13   5        0.25       -4.12     13.12 o 
   3  13   5        2.67       -3.81      6.37 o 
 -10  14   5        9.24       12.33      8.24 o 
  -9  14   5        8.51       12.32      7.37 o 
  -8  14   5       26.59       25.28      4.70 o 
  -7  14   5       10.89       15.93      4.67 o 
  -6  14   5      140.54      143.24     13.90 o 
  -5  14   5        1.05        1.11      4.68 o 
  -4  14   5       27.33       17.15      4.90 o 
  -3  14   5        6.07        7.20      4.48 o 
  -2  14   5      223.00      249.55     18.56 o 
  -1  14   5      210.75      221.20     15.33 o 
   0  14   5       59.62       55.11     10.39 o 
   1  14   5      347.05      427.96     24.94 o 
   2  14   5        7.54        7.11     15.86 o 
  -9  15   5        4.25        0.89      6.58 o 
  -8  15   5        0.02       -0.48      3.82 o 
  -7  15   5      201.23      240.03     11.70 o 
  -6  15   5        0.65        1.00      4.23 o 
  -5  15   5       33.97       36.90     11.24 o 
  -4  15   5      445.76      517.96     17.34 o 
  -3  15   5      281.23      313.43     17.29 o 
  -2  15   5       42.33       38.50     10.53 o 
  -1  15   5       47.87       51.39      9.39 o 
   0  15   5        4.41      -12.30     16.18 o 
  -8  16   5        9.79        6.87      5.37 o 
  -7  16   5       23.57       31.24      6.95 o 
  -6  16   5      102.03       99.61     18.15 o 
  -5  16   5        2.79       -3.06     12.35 o 
  -4  16   5        1.32        1.72      9.84 o 
  -3  16   5       72.80       85.85     23.74 o 
  -2  16   5       71.35       63.12     12.76 o 
   0 -18   6        2.70       -4.13     10.19 o 
   1 -18   6        1.54       -9.35     17.56 o 
   2 -18   6        0.39       -7.98     14.02 o 
   3 -18   6        0.72       -8.28      8.28 o 
   4 -18   6        4.38       -1.07      6.51 o 
   5 -18   6        2.96       -0.92      6.61 o 
   6 -18   6       48.97       32.88     14.42 o 
  -2 -17   6       14.17        0.80     14.97 o 
  -1 -17   6       15.87        5.63      7.25 o 
   0 -17   6        6.10        3.99      8.79 o 
   1 -17   6       34.31       31.34      9.09 o 
   2 -17   6      346.13      366.11     42.36 o 
   3 -17   6        1.21       -5.32      5.32 o 
   4 -17   6        6.43       -0.40      6.13 o 
   5 -17   6        0.00       -1.01      6.88 o 
   6 -17   6       36.34       14.20     15.95 o 
   7 -17   6       38.55       18.93      8.04 o 
  -4 -16   6       41.03       53.09      9.52 o 
  -3 -16   6       18.43        9.24      5.81 o 
  -2 -16   6        5.91        4.09      6.37 o 
  -1 -16   6       26.20       16.12      8.66 o 
   0 -16   6      264.47      253.52     17.32 o 
   1 -16   6       13.19       13.91      9.84 o 
   2 -16   6        6.32        2.99      5.61 o 
   3 -16   6       26.38       32.12      7.36 o 
   4 -16   6      152.41      171.56     12.56 o 
   5 -16   6       46.11       28.75      7.32 o 
   6 -16   6       14.63        3.24      5.66 o 
   7 -16   6       45.40       35.50      8.13 o 
   8 -16   6       30.25       22.14      8.46 o 
  -5 -15   6        1.43        2.04      7.11 o 
  -4 -15   6       85.54       83.74      6.50 o 
  -3 -15   6       40.69       37.72      6.64 o 
  -2 -15   6      141.85      146.74     10.91 o 
  -1 -15   6      215.97      215.41     18.93 o 
   0 -15   6      321.22      292.32     16.71 o 
   1 -15   6       41.43       24.84      8.07 o 
   2 -15   6       90.34       98.80      9.73 o 
   3 -15   6      109.51      109.86     10.10 o 
   4 -15   6       18.84       21.07      6.13 o 
   5 -15   6       71.17       67.45      7.20 o 
   6 -15   6        0.22       -3.84      4.97 o 
   7 -15   6        0.04        4.71      5.54 o 
   8 -15   6        0.06        0.04      5.44 o 
   9 -15   6        1.55        1.25     12.11 o 
  -6 -14   6        4.42       10.28      7.19 o 
  -5 -14   6       36.06       29.32      6.52 o 
  -4 -14   6        5.88        0.19      4.27 o 
  -3 -14   6        2.02        3.74      4.13 o 
  -2 -14   6       33.82       39.38      6.08 o 
  -1 -14   6       23.47       23.48      6.96 o 
   0 -14   6      110.38      134.35     11.92 o 
   1 -14   6        9.04        8.36      4.87 o 
   2 -14   6      205.42      215.58     12.43 o 
   3 -14   6      174.58      167.60     11.14 o 
   4 -14   6      210.85      208.11     10.63 o 
   5 -14   6      244.24      252.14     20.04 o 
   6 -14   6      104.79       96.28      9.50 o 
   7 -14   6      538.34      559.90     22.92 o 
   8 -14   6       36.34       16.80     11.29 o 
   9 -14   6        2.32       10.19      6.10 o 
  -7 -13   6        3.59        7.80      8.24 o 
  -6 -13   6        0.08       -2.94      7.54 o 
  -5 -13   6        0.19        1.92      4.27 o 
  -4 -13   6       35.64       25.07      5.43 o 
  -3 -13   6      168.97      163.95     10.55 o 
  -2 -13   6       13.48       11.04      5.17 o 
  -1 -13   6        4.71        1.67      3.83 o 
   0 -13   6       35.21       37.66      7.36 o 
   1 -13   6      174.23      168.37     10.63 o 
   2 -13   6      338.47      352.13     13.77 o 
   3 -13   6      112.96      119.96      8.15 o 
   4 -13   6       84.99       89.32      7.29 o 
   5 -13   6      297.33      322.08     11.67 o 
   6 -13   6      101.78      100.36      9.15 o 
   7 -13   6      201.84      205.64     12.51 o 
   8 -13   6        9.54       12.46      7.70 o 
   9 -13   6        8.42       25.89     14.53 o 
  -7 -12   6       75.10       82.59     17.20 o 
  -6 -12   6        0.52       -0.69      4.04 o 
  -5 -12   6       68.36       65.75      6.52 o 
  -4 -12   6        9.00       12.82      3.94 o 
  -3 -12   6        0.20       -0.37      2.91 o 
  -2 -12   6        9.08        0.80      3.60 o 
  -1 -12   6      322.09      298.53     11.82 o 
   0 -12   6      144.56      184.90     17.07 o 
   1 -12   6      403.18      409.39     13.93 o 
   2 -12   6        0.15       -1.60      3.10 o 
   3 -12   6      219.02      222.44      9.53 o 
   4 -12   6        0.00       -1.98      4.73 o 
   5 -12   6       71.41       63.10      8.58 o 
   6 -12   6       78.62       80.16      8.03 o 
   7 -12   6        0.52        0.70      4.58 o 
   8 -12   6        0.56        3.66      4.93 o 
   9 -12   6       47.25       49.85     11.88 o 
  10 -12   6       21.52       28.94     10.97 o 
  -8 -11   6        0.15        3.13      5.23 o 
  -7 -11   6       26.93       30.59      7.26 o 
  -6 -11   6       16.24       13.87      4.56 o 
  -5 -11   6      278.89      277.22     10.65 o 
  -4 -11   6       73.30       88.27      6.61 o 
  -3 -11   6      910.31      918.20     25.73 o 
  -2 -11   6        0.72       -2.30      2.56 o 
  -1 -11   6      116.11      114.70      6.98 o 
   0 -11   6      221.01      211.46      9.14 o 
   1 -11   6       16.72       15.85      3.86 o 
   2 -11   6     1504.13     1579.16     26.56 o 
   3 -11   6       49.47       51.34      5.26 o 
   4 -11   6       30.79       33.64      4.66 o 
   5 -11   6       48.74       38.96      4.81 o 
   6 -11   6      260.80      280.03     12.92 o 
   7 -11   6       82.39       73.97      7.61 o 
   8 -11   6      108.80       86.08      7.73 o 
   9 -11   6        3.42        2.36      6.17 o 
  10 -11   6       21.53       26.33     10.45 o 
  -9 -10   6      180.73      200.44     20.67 o 
  -8 -10   6       63.25       70.47      9.71 o 
  -7 -10   6       13.45       12.94      5.12 o 
  -6 -10   6      118.91      108.58      8.07 o 
  -5 -10   6      705.49      674.21     15.67 o 
  -4 -10   6      753.80      753.32     16.28 o 
  -3 -10   6      527.52      536.97     12.96 o 
  -2 -10   6      229.33      226.93      7.20 o 
  -1 -10   6      265.51      240.96      7.32 o 
   0 -10   6      350.46      356.95      8.23 o 
   1 -10   6      112.12      119.51      5.31 o 
   2 -10   6        0.01        0.43      3.38 o 
   3 -10   6      191.59      193.61     10.45 o 
   4 -10   6        2.53        1.88      2.85 o 
   5 -10   6      150.75      157.94      7.63 o 
   6 -10   6        1.33        3.50      4.72 o 
   7 -10   6        7.93       10.48      5.35 o 
   8 -10   6        6.99       13.05      4.78 o 
   9 -10   6       41.01       39.70      6.10 o 
  10 -10   6       21.44       28.01      6.20 o 
  -9  -9   6       88.88      105.97     10.01 o 
  -8  -9   6       55.78       46.65     12.28 o 
  -7  -9   6        0.00       -2.16      3.51 o 
  -6  -9   6        0.54        1.86      3.62 o 
  -5  -9   6       95.18       85.17      6.04 o 
  -4  -9   6     1483.82     1443.21     20.11 o 
  -3  -9   6       97.85       96.56      5.13 o 
  -2  -9   6        6.77        8.69      2.28 o 
  -1  -9   6      107.15      123.22      5.92 o 
   0  -9   6      703.91      735.80     12.56 o 
   1  -9   6        0.47       -0.04      1.52 o 
   2  -9   6      245.02      255.83      6.80 o 
   3  -9   6      206.73      216.64      6.58 o 
   4  -9   6       48.53       46.41      5.88 o 
   5  -9   6       88.33       84.19      5.41 o 
   6  -9   6       28.43       36.21      5.04 o 
   7  -9   6      464.99      492.43     14.18 o 
   8  -9   6       85.77       80.94      7.77 o 
   9  -9   6      141.91      154.50     13.01 o 
  10  -9   6        0.04        5.12      5.21 o 
 -10  -8   6       16.69       19.31      7.91 o 
  -9  -8   6        4.74        9.24      4.61 o 
  -8  -8   6      179.07      187.44     17.41 o 
  -7  -8   6       12.95       15.90      3.84 o 
  -6  -8   6      251.81      242.41      9.29 o 
  -5  -8   6      210.72      192.76      7.77 o 
  -4  -8   6       78.01       92.28      5.60 o 
  -3  -8   6        5.24        9.37      2.14 o 
  -2  -8   6        2.87        0.55      1.55 o 
  -1  -8   6      144.34      142.27      5.76 o 
   0  -8   6      529.35      568.25      9.41 o 
   1  -8   6        7.10        7.46      2.93 o 
   2  -8   6        7.05        7.80      1.81 o 
   3  -8   6       13.19        9.22      3.57 o 
   4  -8   6      240.32      231.48      6.07 o 
   5  -8   6        5.68        3.96      3.13 o 
   6  -8   6       13.04       16.49      3.79 o 
   7  -8   6      863.29      903.05     19.78 o 
   8  -8   6      101.52      105.12      9.55 o 
   9  -8   6        4.33        6.22      3.93 o 
  10  -8   6       31.92       44.51      6.26 o 
 -10  -7   6      142.74      177.96     11.80 o 
  -9  -7   6       57.23       50.57      6.50 o 
  -8  -7   6      116.98      122.42      9.15 o 
  -7  -7   6       10.17        7.63      3.16 o 
  -6  -7   6        6.45        3.40      2.69 o 
  -5  -7   6      142.28      150.80      7.00 o 
  -4  -7   6      367.38      356.41     13.05 o 
  -3  -7   6       47.20       46.06      3.42 o 
  -2  -7   6       22.29       20.06      2.40 o 
  -1  -7   6      322.27      348.93      7.49 o 
   0  -7   6      375.53      373.53      6.74 o 
   1  -7   6      165.54      147.37      6.05 o 
   2  -7   6        3.82        1.38      1.50 o 
   3  -7   6        6.70        5.79      2.33 o 
   4  -7   6       98.78       91.71      4.11 o 
   5  -7   6       72.54       58.68      5.27 o 
   6  -7   6      289.07      305.39     10.45 o 
   7  -7   6       16.97       11.54      3.85 o 
   8  -7   6       43.02       38.92      5.20 o 
   9  -7   6        2.35       -1.86      3.40 o 
  10  -7   6        0.78        6.65      5.94 o 
 -11  -6   6      143.21      171.03     21.34 o 
 -10  -6   6       11.40        8.58      3.95 o 
  -9  -6   6        8.12        2.52      3.46 o 
  -8  -6   6       41.60       28.66      4.83 o 
  -7  -6   6       60.13       63.99      5.37 o 
  -6  -6   6      434.68      417.27     11.19 o 
  -5  -6   6       30.88       18.64      4.29 o 
  -4  -6   6     1429.12     1306.05     22.60 o 
  -3  -6   6      264.50      289.68      7.54 o 
  -2  -6   6     1600.48     1537.21     19.92 o 
  -1  -6   6     1733.18     1879.02     23.44 o 
   0  -6   6      362.73      419.08      7.75 o 
   1  -6   6      448.92      453.01      7.98 o 
   2  -6   6      283.42      287.64      5.66 o 
   3  -6   6      302.95      329.72      7.78 o 
   4  -6   6        0.66       -1.54      1.64 o 
   5  -6   6        7.20        6.66      2.00 o 
   6  -6   6        0.76       -0.89      2.73 o 
   7  -6   6       79.46       73.98      6.30 o 
   8  -6   6       22.71       17.89      4.41 o 
   9  -6   6      105.10      108.81      8.17 o 
  10  -6   6       72.45       79.85      7.57 o 
 -11  -5   6       30.64       40.77     10.09 o 
 -10  -5   6       19.67       12.21      7.04 o 
  -9  -5   6       50.55       51.44      5.34 o 
  -8  -5   6      279.61      259.31     10.07 o 
  -7  -5   6      229.39      265.49      9.26 o 
  -6  -5   6      105.89      121.33      6.09 o 
  -5  -5   6      534.94      530.98     14.19 o 
  -4  -5   6       97.95       89.64      4.63 o 
  -3  -5   6     1594.42     1773.52     25.27 o 
  -2  -5   6       91.51      103.61      4.87 o 
  -1  -5   6        4.51       10.58      1.93 o 
   0  -5   6       88.42       93.90      4.32 o 
   1  -5   6      171.53      150.68      6.33 o 
   2  -5   6        4.37        4.02      1.38 o 
   3  -5   6      422.76      428.65     10.23 o 
   4  -5   6      516.71      561.09      9.14 o 
   5  -5   6       46.36       40.75      5.19 o 
   6  -5   6       41.00       34.55      4.86 o 
   7  -5   6        3.94        5.26      3.40 o 
   8  -5   6      702.90      723.65     19.34 o 
   9  -5   6       33.42       27.96      7.85 o 
  10  -5   6       12.29       14.87      5.48 o 
 -11  -4   6      145.00      152.12     15.01 o 
 -10  -4   6       25.89       19.80      8.85 o 
  -9  -4   6        4.11        1.38      4.43 o 
  -8  -4   6       23.21       28.67      5.97 o 
  -7  -4   6       60.90       53.27      4.15 o 
  -6  -4   6      182.92      158.40      7.42 o 
  -5  -4   6        0.26       -0.09      1.25 o 
  -4  -4   6      422.34      207.89     11.37 o 
  -3  -4   6       10.27       12.54      2.17 o 
  -2  -4   6     1667.71     1624.96     22.59 o 
  -1  -4   6       43.51       47.06      2.93 o 
   0  -4   6      208.41      228.07      5.74 o 
   1  -4   6      776.98      824.40     10.43 o 
   2  -4   6       93.45       78.18      2.95 o 
   3  -4   6        4.32        2.44      2.53 o 
   4  -4   6      790.59      913.47     13.28 o 
   5  -4   6       29.21       29.50      3.35 o 
   6  -4   6        0.11        0.22      2.99 o 
   7  -4   6        6.44        4.64      3.59 o 
   8  -4   6      845.83      852.09     24.26 o 
   9  -4   6        0.67       -0.27      5.54 o 
  10  -4   6       48.09       47.58      6.91 o 
 -12  -3   6      102.25      143.35     16.10 o 
 -11  -3   6        9.68        9.10      6.60 o 
 -10  -3   6       84.46       81.72     10.19 o 
  -9  -3   6       27.52       28.70      6.17 o 
  -8  -3   6      768.51      739.61     24.20 o 
  -7  -3   6      578.01      586.57      9.99 o 
  -6  -3   6     1139.63     1154.18     16.61 o 
  -5  -3   6       65.23       65.15      4.03 o 
  -4  -3   6      152.60      131.69      4.21 o 
  -3  -3   6       40.62       35.80      4.17 o 
  -2  -3   6       75.28       59.07      2.83 o 
  -1  -3   6     2199.02     2364.82     33.87 o 
   0  -3   6      173.27      158.51      5.01 o 
   1  -3   6      565.75      593.15      8.32 o 
   2  -3   6     1354.71     1483.26     20.90 o 
   3  -3   6      157.60      161.19      4.48 o 
   4  -3   6      371.29      382.65      8.74 o 
   5  -3   6      213.47      214.62      6.98 o 
   6  -3   6       54.69       53.82      5.66 o 
   7  -3   6       17.58       11.58      4.03 o 
   8  -3   6        0.16        0.27      3.82 o 
   9  -3   6       81.05       67.42      7.71 o 
  10  -3   6        0.47        4.85      4.94 o 
 -12  -2   6       54.08       60.09     17.83 o 
 -11  -2   6       72.15       71.84     10.08 o 
 -10  -2   6       34.42       30.13      6.73 o 
  -9  -2   6        4.11        8.36      4.43 o 
  -8  -2   6      248.27      229.36     14.19 o 
  -7  -2   6        2.34        3.87      2.46 o 
  -6  -2   6       42.43       42.84      3.94 o 
  -5  -2   6      184.92      136.76      6.16 o 
  -4  -2   6     1443.26     1592.98     21.82 o 
  -3  -2   6      626.67      651.43      9.44 o 
  -1  -2   6     2562.16     2384.42     49.33 o 
   0  -2   6      504.59      481.05      9.03 o 
   1  -2   6      867.23      921.95     10.73 o 
   2  -2   6     2525.91     2582.32     30.11 o 
   3  -2   6     4946.51     5463.22     60.53 o 
   4  -2   6        4.67       -0.71      1.73 o 
   5  -2   6        8.12       12.18      2.42 o 
   6  -2   6       20.66       22.96      4.40 o 
   7  -2   6        1.57        2.15      3.42 o 
   8  -2   6      112.18      109.79     11.25 o 
   9  -2   6       43.51       40.77      6.53 o 
  10  -2   6       50.65       56.03      7.89 o 
 -12  -1   6        0.00        0.43      5.84 o 
 -11  -1   6       15.87       20.08      6.21 o 
 -10  -1   6        3.74        2.47      4.29 o 
  -9  -1   6       17.90       14.58      4.43 o 
  -8  -1   6       21.93       15.61      3.43 o 
  -7  -1   6      123.90      121.85      6.27 o 
  -6  -1   6      335.79      331.80      7.35 o 
  -5  -1   6      252.11      215.97      5.50 o 
  -4  -1   6     1031.01     1145.18     17.06 o 
  -3  -1   6      278.30      314.68      6.96 o 
  -2  -1   6       48.81       18.23      6.58 o 
  -1  -1   6      656.50      610.44     29.53 o 
   0  -1   6      566.24      570.68     12.03 o 
   1  -1   6      498.07      532.17      7.56 o 
   2  -1   6      247.22      279.30      6.65 o 
   3  -1   6       30.27       38.50      2.14 o 
   4  -1   6      303.16      332.98     11.42 o 
   5  -1   6       74.26       70.14      4.44 o 
   6  -1   6       90.20       91.85      5.75 o 
   7  -1   6        0.00        4.33      3.54 o 
   8  -1   6        9.87        6.94      4.33 o 
   9  -1   6       13.48       18.52      5.42 o 
  10  -1   6        0.31        1.03      4.65 o 
 -12   0   6       11.68        2.25      5.92 o 
 -11   0   6       27.66       32.99     10.38 o 
 -10   0   6        7.66        3.92      4.14 o 
  -9   0   6       98.27      112.15      8.38 o 
  -8   0   6       60.64       57.88      5.74 o 
  -7   0   6       86.86       92.63      6.45 o 
  -6   0   6       82.32      100.52      6.38 o 
  -5   0   6       53.90       65.01      4.93 o 
  -4   0   6      634.17      750.35     16.32 o 
  -3   0   6      157.77      174.06      3.47 o 
  -2   0   6     1356.63     1204.78     73.31 o 
  -1   0   6        5.61        1.32      1.30 o 
   0   0   6      545.46      549.49     12.39 o 
   1   0   6      776.32      793.83     11.19 o 
   2   0   6      350.24      372.61     11.14 o 
   3   0   6       12.18        6.40      1.34 o 
   4   0   6      119.83      127.97      8.16 o 
   5   0   6      648.75      637.00     17.52 o 
   6   0   6       61.38       54.19      4.03 o 
   7   0   6      150.86      155.07     23.05 o 
   8   0   6       25.32       27.06      6.28 o 
   9   0   6      157.12      160.72     11.00 o 
  10   0   6      159.21      169.13     11.92 o 
 -12   1   6      123.12      142.18     12.60 o 
 -11   1   6      272.31      253.72     14.04 o 
 -10   1   6       77.73       79.09     10.04 o 
  -9   1   6       63.40       69.71      6.44 o 
  -8   1   6     1170.52     1207.52     25.95 o 
  -7   1   6     1525.05     1532.87     30.52 o 
  -6   1   6      871.12      924.31     24.63 o 
  -5   1   6       49.62       46.78      4.30 o 
  -4   1   6      774.81      764.73     14.59 o 
  -3   1   6     3331.01     3632.64     41.08 o 
  -2   1   6       29.28       23.74     10.90 o 
  -1   1   6       74.87       71.93      3.51 o 
   0   1   6       13.65       16.61      2.09 o 
   1   1   6       59.77       69.52      6.43 o 
   2   1   6       16.72       22.02      2.11 o 
   3   1   6      191.56      195.60      5.29 o 
   4   1   6      119.74      121.30      6.04 o 
   5   1   6       29.64       28.51      4.48 o 
   6   1   6       29.68       37.40      5.93 o 
   7   1   6        5.47        2.88      4.56 o 
   8   1   6       18.20       15.23      7.16 o 
   9   1   6        0.04       -0.72      4.49 o 
 -12   2   6       37.59       40.41      7.52 o 
 -11   2   6       50.74       66.70      7.87 o 
 -10   2   6        0.01       -2.21      3.15 o 
  -9   2   6      158.91      161.45      8.11 o 
  -8   2   6       72.12       58.50      5.73 o 
  -7   2   6      764.38      729.94     17.92 o 
  -6   2   6       88.86       85.06      6.05 o 
  -5   2   6       96.66      107.85      6.46 o 
  -4   2   6      251.26      219.55      9.77 o 
  -3   2   6       90.35       95.66      4.32 o 
  -2   2   6      374.38      410.55     12.04 o 
  -1   2   6       30.74       48.74      2.89 o 
   0   2   6      426.86      457.68      9.83 o 
   1   2   6       45.79       67.07      3.11 o 
   2   2   6      181.64      188.84      5.23 o 
   3   2   6      162.59      169.55      5.50 o 
   4   2   6      791.03      793.99     16.49 o 
   5   2   6      178.35      167.97      8.23 o 
   6   2   6       74.54       64.64      4.90 o 
   7   2   6        0.39       -0.03      4.20 o 
   8   2   6        4.01        9.08      5.50 o 
   9   2   6       27.55       25.54     10.78 o 
 -13   3   6       25.85       44.53     11.37 o 
 -12   3   6      129.21      168.31     24.04 o 
 -11   3   6        1.76        0.03      3.82 o 
 -10   3   6      397.79      380.89     14.05 o 
  -9   3   6      331.11      346.29     27.23 o 
  -8   3   6        6.28        5.29      3.59 o 
  -7   3   6      642.27      626.17     14.67 o 
  -6   3   6        1.88        0.20      2.48 o 
  -5   3   6      187.06      219.84      8.93 o 
  -4   3   6       23.00       41.37      2.37 o 
  -3   3   6      131.76      127.42      4.49 o 
  -2   3   6      683.98      789.61     14.19 o 
  -1   3   6     4328.02     4572.89     63.79 o 
   0   3   6     2318.29     2470.18     33.05 o 
   1   3   6      869.65      950.34     14.27 o 
   2   3   6       28.81       26.37      2.41 o 
   3   3   6      574.65      535.97     10.90 o 
   4   3   6      268.84      249.17     15.44 o 
   5   3   6      957.55      932.57     19.00 o 
   6   3   6        5.91        8.43      3.10 o 
   7   3   6       22.33       21.17      6.08 o 
   8   3   6       23.38       33.43      7.54 o 
   9   3   6      226.48      250.89     24.04 o 
 -13   4   6       11.42       19.88      8.66 o 
 -12   4   6        0.26        7.17      5.23 o 
 -11   4   6      107.83      103.75      7.94 o 
 -10   4   6       32.89       18.86      7.59 o 
  -9   4   6      255.78      240.95     16.35 o 
  -8   4   6       74.94       62.34      5.58 o 
  -7   4   6       85.39       79.32      7.20 o 
  -6   4   6       14.81        6.65      3.15 o 
  -5   4   6      589.55      590.86      9.52 o 
  -4   4   6       41.51       27.98      1.77 o 
  -3   4   6       90.12       36.73      4.95 o 
  -2   4   6      572.82      630.31     13.07 o 
  -1   4   6        1.21        1.67      1.74 o 
   0   4   6        1.54       -0.57      1.66 o 
   1   4   6      491.79      494.41      8.89 o 
   2   4   6      191.84      218.94      8.68 o 
   3   4   6      618.50      629.51     21.59 o 
   4   4   6      239.71      251.36     13.10 o 
   5   4   6        0.00       -0.52      2.99 o 
   6   4   6        2.39        2.46      3.05 o 
   7   4   6       10.21        9.88      6.73 o 
   8   4   6       47.70       48.73     13.36 o 
 -13   5   6      126.65      167.78     22.20 o 
 -12   5   6       20.11       17.04      8.32 o 
 -11   5   6        0.58       -2.85      3.52 o 
 -10   5   6        6.33        9.69      5.47 o 
  -9   5   6       17.81       20.17      4.64 o 
  -8   5   6      323.63      327.09     11.79 o 
  -7   5   6        1.83       -3.09      3.56 o 
  -6   5   6      680.07      684.92     11.18 o 
  -5   5   6      440.52      437.19     10.37 o 
  -4   5   6       35.53       37.82      2.94 o 
  -3   5   6       26.58       26.70      3.32 o 
  -2   5   6      298.85      330.63      9.10 o 
  -1   5   6      212.43      203.04      9.08 o 
   0   5   6        0.02        0.83      1.95 o 
   1   5   6      126.66      130.57      5.68 o 
   2   5   6        0.04       -1.85      1.99 o 
   3   5   6       98.49      115.34      6.69 o 
   4   5   6        0.92       -1.04      3.02 o 
   5   5   6      281.83      278.40     11.62 o 
   6   5   6       47.18       40.49     10.36 o 
   7   5   6        0.27        4.03      6.64 o 
   8   5   6        0.64       -6.57      6.57 o 
 -13   6   6        0.92       24.45     22.00 o 
 -12   6   6       62.94       61.29      6.94 o 
 -11   6   6      140.16      155.06      9.03 o 
 -10   6   6      209.63      258.28     13.99 o 
  -9   6   6      161.52      196.06      7.49 o 
  -8   6   6      247.37      241.25      7.88 o 
  -7   6   6     1231.16     1207.39     20.66 o 
  -6   6   6      748.44      800.20     16.56 o 
  -5   6   6        1.68        3.67      1.38 o 
  -4   6   6        4.96        4.30      1.62 o 
  -3   6   6      472.65      405.68     48.64 o 
  -2   6   6      702.01      719.43     20.92 o 
  -1   6   6      502.61      536.65     12.95 o 
   0   6   6       79.17       71.52      6.30 o 
   1   6   6      282.17      305.63      8.91 o 
   2   6   6      223.61      270.55     10.34 o 
   3   6   6      149.05      125.31     10.09 o 
   4   6   6      216.51      200.37     12.01 o 
   5   6   6       34.32       46.08      6.07 o 
   6   6   6       61.58       53.24      7.07 o 
   7   6   6        3.26        2.25      9.17 o 
 -12   7   6      156.16      177.56     10.61 o 
 -11   7   6       88.16       95.21     11.15 o 
 -10   7   6        4.45       11.77      4.76 o 
  -9   7   6        2.54        8.58      3.18 o 
  -8   7   6      114.28      107.27      7.68 o 
  -7   7   6      290.83      250.64     13.58 o 
  -6   7   6      477.68      483.90     15.99 o 
  -5   7   6     1168.93     1112.16     18.26 o 
  -4   7   6       51.04       38.86      5.18 o 
  -3   7   6       20.33        7.51      2.52 o 
  -2   7   6        0.04       -1.02      2.17 o 
  -1   7   6      718.27      758.82     16.77 o 
   0   7   6      747.51      669.77     15.71 o 
   1   7   6      257.76      274.48     13.20 o 
   2   7   6      149.62      159.52     10.43 o 
   3   7   6      114.48      121.86      8.92 o 
   4   7   6        6.45        1.05      3.84 o 
   5   7   6       71.73       66.83      7.81 o 
   6   7   6       13.48       16.58      4.83 o 
   7   7   6       25.74       13.37      8.65 o 
 -12   8   6        0.35       10.53     10.54 o 
 -11   8   6      126.03      129.91     16.23 o 
 -10   8   6       30.06       41.09      5.41 o 
  -9   8   6       18.73       24.35      4.27 o 
  -8   8   6      126.39      127.31      9.24 o 
  -7   8   6       36.68       27.60      4.46 o 
  -6   8   6       21.33       27.83      2.54 o 
  -5   8   6      432.29      430.28     11.30 o 
  -4   8   6      138.25       91.51      5.99 o 
  -3   8   6       22.31       22.03      3.78 o 
  -2   8   6        1.55       -2.53      2.53 o 
  -1   8   6      414.54      385.89     11.73 o 
   0   8   6     1034.76      948.53     20.46 o 
   1   8   6      402.90      387.27     22.07 o 
   2   8   6        1.07        0.13      4.81 o 
   3   8   6        8.95        5.81      5.27 o 
   4   8   6       66.73       88.67     10.39 o 
   5   8   6       90.46       86.86      8.41 o 
   6   8   6        4.52        0.74      4.40 o 
 -12   9   6      162.30      183.35     23.30 o 
 -11   9   6       96.39      110.60      8.96 o 
 -10   9   6       23.85       25.51     11.64 o 
  -9   9   6       16.12       25.77      6.15 o 
  -8   9   6       68.03       74.49      8.96 o 
  -7   9   6      130.75      105.69      8.78 o 
  -6   9   6        0.16       -0.13      3.51 o 
  -5   9   6      356.14      301.88      9.83 o 
  -4   9   6      269.21      230.19      8.83 o 
  -3   9   6       53.62       46.47      5.05 o 
  -2   9   6      166.96      169.50      8.98 o 
  -1   9   6        0.02       -0.90      2.97 o 
   0   9   6      325.65      302.89     11.23 o 
   1   9   6      128.66      117.54     10.23 o 
   2   9   6       36.56       29.95      7.77 o 
   3   9   6      101.32      113.82     11.33 o 
   4   9   6       46.06       60.45      8.96 o 
   5   9   6      125.48      117.46      9.89 o 
   6   9   6       68.81       92.01     25.00 o 
 -12  10   6       94.95       84.93     11.55 o 
 -11  10   6       97.14       84.27     16.95 o 
 -10  10   6        2.34        3.88      5.58 o 
  -9  10   6       42.24       55.01      6.88 o 
  -8  10   6      179.64      168.85     10.62 o 
  -7  10   6        5.54        4.63      3.87 o 
  -6  10   6       39.71       27.63      4.06 o 
  -5  10   6      153.88      137.36      9.66 o 
  -4  10   6      234.05      204.59      9.12 o 
  -3  10   6      320.29      278.89     11.02 o 
  -2  10   6        1.13       -1.28      2.90 o 
  -1  10   6       47.83       55.86      6.28 o 
   0  10   6       17.25       13.07      4.88 o 
   1  10   6        3.80       -1.15      4.41 o 
   2  10   6       69.61       87.90     11.75 o 
   3  10   6        0.98       -2.20      5.19 o 
   4  10   6      119.88      107.02     11.58 o 
   5  10   6       24.74       27.16      7.70 o 
 -11  11   6        0.28       -2.57     14.58 o 
 -10  11   6       15.63       26.92     23.00 o 
  -9  11   6       13.60       10.69      5.61 o 
  -8  11   6        0.91       -2.84      4.39 o 
  -7  11   6        0.56        1.99      2.71 o 
  -6  11   6        8.02        3.48      5.92 o 
  -5  11   6        7.23       -0.60      2.99 o 
  -4  11   6        6.06        8.84      3.53 o 
  -3  11   6       85.44       72.30      6.73 o 
  -2  11   6        0.11        1.21      3.26 o 
  -1  11   6       24.09       14.20      4.38 o 
   0  11   6        3.10       -3.96      3.96 o 
   1  11   6       24.83       34.82      7.02 o 
   2  11   6        0.53       -9.31     10.71 o 
   3  11   6      224.03      243.85     18.88 o 
   4  11   6       15.42       21.99      7.63 o 
 -11  12   6       22.91       33.83      8.65 o 
 -10  12   6       99.90      122.17     12.80 o 
  -9  12   6       57.18       57.22      8.00 o 
  -8  12   6        0.36        4.63      5.97 o 
  -7  12   6       16.97        9.33      4.07 o 
  -6  12   6      159.33      202.35      9.71 o 
  -5  12   6        1.06        0.81      5.52 o 
  -4  12   6        4.03        7.82      4.25 o 
  -3  12   6      159.20      173.19     10.28 o 
  -2  12   6        1.05       -4.13      4.13 o 
  -1  12   6       15.91       12.92      7.76 o 
   0  12   6        4.01        1.85      5.24 o 
   1  12   6       19.34       13.21     17.01 o 
   2  12   6        1.07       -5.37     12.21 o 
   3  12   6       15.70       14.68      7.44 o 
 -10  13   6      246.40      273.69     18.12 o 
  -9  13   6       22.72       19.50      6.66 o 
  -8  13   6       60.63       70.06     16.40 o 
  -7  13   6        0.10       -2.65      4.71 o 
  -6  13   6       51.45       50.96      6.02 o 
  -5  13   6      161.88      184.36     10.54 o 
  -4  13   6      114.89      101.11     11.51 o 
  -3  13   6        5.51        1.36      4.17 o 
  -2  13   6        0.61        2.49      4.24 o 
  -1  13   6        0.01       -4.68      4.68 o 
   0  13   6        0.38       -5.44      5.44 o 
   1  13   6       15.93        2.80      7.96 o 
   2  13   6       23.87       20.71      8.54 o 
 -10  14   6       93.27      103.22     13.60 o 
  -9  14   6       58.24       60.32     13.15 o 
  -8  14   6       25.95       31.46      4.78 o 
  -7  14   6       23.46       26.02      7.43 o 
  -6  14   6        5.78        0.16      9.42 o 
  -5  14   6       38.25       29.80      5.82 o 
  -4  14   6        0.57       -1.63      9.98 o 
  -3  14   6       35.29       45.96      6.71 o 
  -2  14   6       50.17       55.42     11.66 o 
  -1  14   6        1.88       -3.77      5.92 o 
   0  14   6      494.22      604.97     23.17 o 
   1  14   6       14.77       31.31     11.49 o 
  -8  15   6       68.74       92.30     21.01 o 
  -7  15   6        4.62        6.25      4.47 o 
  -6  15   6      121.48      112.74      9.31 o 
  -5  15   6        1.11       -3.41     10.48 o 
  -4  15   6      320.07      359.07     14.77 o 
  -3  15   6        5.69       -4.22      6.38 o 
  -2  15   6       16.29       16.21     14.24 o 
  -1  15   6       75.83       75.93     17.29 o 
  -7  16   6       28.87       20.70      6.63 o 
  -6  16   6        1.19       -3.64      7.58 o 
  -5  16   6       48.05       62.00      9.25 o 
  -4  16   6      115.02      151.70     32.97 o 
  -3  16   6        6.21       -4.78      7.14 o 
  -1 -18   7        0.95       -9.27      9.27 o 
   0 -18   7        0.02      -10.72     10.72 o 
   1 -18   7       11.42       -5.95     11.34 o 
   2 -18   7        0.89      -11.68     11.68 o 
   3 -18   7        0.08       -6.11      6.11 o 
   4 -18   7       17.51       -3.12     17.04 o 
   5 -18   7       42.25       26.65      8.51 o 
  -2 -17   7       13.90       21.72     10.76 o 
  -1 -17   7       28.16       23.22      8.87 o 
   0 -17   7        0.24       -6.40      6.40 o 
   1 -17   7       48.80       38.29      9.60 o 
   2 -17   7        0.02       -4.42      6.75 o 
   3 -17   7      256.44      260.17     15.72 o 
   4 -17   7        8.16        3.07      6.39 o 
   5 -17   7        9.29       -4.65      5.84 o 
   6 -17   7        9.42        7.41      8.24 o 
   7 -17   7        0.92       -6.91      6.91 o 
  -4 -16   7      132.84      159.98     14.45 o 
  -3 -16   7       21.76       22.06      6.52 o 
  -2 -16   7       26.87       29.15      8.32 o 
  -1 -16   7      112.00       99.61     11.72 o 
   0 -16   7       73.27       68.53     10.48 o 
   1 -16   7       72.38       63.94     10.61 o 
   2 -16   7       35.52       39.48      7.65 o 
   3 -16   7     1082.76     1176.83     29.01 o 
   4 -16   7      605.15      640.71     20.93 o 
   5 -16   7      107.34      116.99     10.94 o 
   6 -16   7        9.11        0.12      7.49 o 
   7 -16   7        2.12        3.82      6.26 o 
   8 -16   7       29.91       17.08      7.14 o 
  -5 -15   7       38.80       43.38     11.77 o 
  -4 -15   7        1.79       -0.50      4.94 o 
  -3 -15   7      224.66      256.60     14.29 o 
  -2 -15   7        5.84        3.47      4.88 o 
  -1 -15   7      422.59      483.15     20.15 o 
   0 -15   7        7.29       -5.80     11.89 o 
   1 -15   7      101.32       94.11     13.18 o 
   2 -15   7      171.02      184.40     12.40 o 
   3 -15   7       93.83       97.27      9.69 o 
   4 -15   7      447.72      476.93     17.45 o 
   5 -15   7       19.29       12.03      6.06 o 
   6 -15   7       44.27       32.82      7.40 o 
   7 -15   7       85.61       90.38     10.00 o 
   8 -15   7        2.47       -5.56      5.56 o 
  -6 -14   7       16.67        8.51     10.28 o 
  -5 -14   7       54.54       49.98      7.47 o 
  -4 -14   7       27.57       23.76      5.67 o 
  -3 -14   7       56.57       75.13     11.09 o 
  -2 -14   7       23.10       22.51      5.41 o 
  -1 -14   7      647.17      638.75     18.81 o 
   0 -14   7       15.44       11.71      6.48 o 
   1 -14   7        1.70       -5.86      5.86 o 
   2 -14   7       26.61       17.76      5.74 o 
   3 -14   7       34.10       25.46     10.26 o 
   4 -14   7       23.87       34.66      5.83 o 
   5 -14   7       10.63        3.17      4.53 o 
   6 -14   7      241.85      284.78     14.05 o 
   7 -14   7        2.76        4.16      5.55 o 
   8 -14   7        6.28       16.09      7.27 o 
   9 -14   7       12.00       20.41      9.03 o 
  -7 -13   7       38.71       56.61      9.68 o 
  -6 -13   7       19.03       21.45      5.85 o 
  -5 -13   7        6.29        6.96      4.07 o 
  -4 -13   7        8.63        6.69      4.28 o 
  -3 -13   7       55.32       39.54      6.50 o 
  -2 -13   7       81.15       71.67      7.34 o 
  -1 -13   7       99.87       99.46     10.13 o 
   0 -13   7       20.96       12.03      6.75 o 
   1 -13   7      178.16      173.41     10.86 o 
   2 -13   7       63.49       68.14      7.76 o 
   3 -13   7       98.94      103.82      8.99 o 
   4 -13   7      231.28      244.64     16.20 o 
   5 -13   7       80.83       79.01      7.08 o 
   6 -13   7       14.65        9.98      6.95 o 
   7 -13   7       48.47       38.83      8.14 o 
   8 -13   7       54.88       57.65      9.53 o 
   9 -13   7       16.52       19.58     10.29 o 
  -7 -12   7       24.29       27.44      6.54 o 
  -6 -12   7       18.76       14.97      5.00 o 
  -5 -12   7        1.40       -0.01      3.39 o 
  -4 -12   7        3.81        0.43      3.30 o 
  -3 -12   7       25.76       22.15      4.17 o 
  -2 -12   7      556.83      599.83     14.92 o 
  -1 -12   7      365.08      357.67     17.27 o 
   0 -12   7       12.03       14.67      4.55 o 
   1 -12   7       72.28       78.52     10.88 o 
   2 -12   7       10.54       15.74      5.00 o 
   3 -12   7      193.61      201.22      9.71 o 
   4 -12   7       45.62       54.61      6.64 o 
   5 -12   7        3.03       -2.95      3.55 o 
   6 -12   7       14.17       20.68      7.18 o 
   7 -12   7       60.04       60.07      7.80 o 
   8 -12   7        1.28        3.90      8.62 o 
   9 -12   7        5.07       16.82     12.14 o 
  -8 -11   7      229.82      292.56     15.98 o 
  -7 -11   7       71.89       83.70      9.21 o 
  -6 -11   7       74.37       77.41      7.35 o 
  -5 -11   7      112.99      118.51      7.68 o 
  -4 -11   7     1665.73     1606.01     27.93 o 
  -3 -11   7        0.13       -0.79      2.73 o 
  -2 -11   7       16.28       14.28      3.12 o 
  -1 -11   7       74.04       78.44      5.52 o 
   0 -11   7      835.75      874.50     17.10 o 
   1 -11   7      233.91      259.25      8.06 o 
   2 -11   7       49.34       52.99      4.44 o 
   3 -11   7       35.08       34.76      4.78 o 
   4 -11   7       40.77       41.51      5.23 o 
   5 -11   7        0.64        1.31      4.03 o 
   6 -11   7       29.51       29.88      5.84 o 
   7 -11   7       14.74       13.43      7.25 o 
   8 -11   7        2.42       -3.77      4.57 o 
   9 -11   7       26.06       17.90     13.89 o 
  10 -11   7       14.07        8.89      6.04 o 
  -9 -10   7        0.70        2.81      4.64 o 
  -8 -10   7       20.60       25.32      6.11 o 
  -7 -10   7        2.03       -3.26      3.26 o 
  -6 -10   7        2.90        1.09      3.22 o 
  -5 -10   7      973.77      909.11     18.81 o 
  -4 -10   7       21.11       17.60      2.43 o 
  -3 -10   7       30.94       47.44      4.16 o 
  -2 -10   7      101.97       91.14      5.15 o 
  -1 -10   7      280.23      322.30      8.51 o 
   0 -10   7       49.50       60.30      4.14 o 
   1 -10   7       50.16       46.66      3.67 o 
   2 -10   7      181.13      186.93      7.74 o 
   3 -10   7      216.12      228.13      7.25 o 
   4 -10   7      320.37      335.49     10.42 o 
   5 -10   7      503.35      537.10     16.30 o 
   6 -10   7       43.63       45.31      7.56 o 
   7 -10   7       31.57       30.65      7.90 o 
   8 -10   7       82.84       87.08      7.85 o 
   9 -10   7        0.86        9.35      4.70 o 
  10 -10   7        1.52        7.55      8.50 o 
  -9  -9   7       35.34       43.97      7.72 o 
  -8  -9   7        1.07       -1.15      4.08 o 
  -7  -9   7        2.39        3.01      3.43 o 
  -6  -9   7       38.95       19.64      4.13 o 
  -5  -9   7      601.41      581.41     13.75 o 
  -4  -9   7        7.65        7.62      2.75 o 
  -3  -9   7       97.58      111.73      5.47 o 
  -2  -9   7       27.83       22.13      2.91 o 
  -1  -9   7       11.33        7.51      2.22 o 
   0  -9   7       64.65       58.72      5.23 o 
   1  -9   7      191.68      202.08      5.70 o 
   2  -9   7       19.09       20.55      2.71 o 
   3  -9   7      355.60      390.35     16.76 o 
   4  -9   7      132.02      142.52      7.05 o 
   5  -9   7       10.46        3.80      3.46 o 
   6  -9   7      107.56      128.05     10.17 o 
   7  -9   7        1.77        2.62      3.82 o 
   8  -9   7        9.84        9.53      5.82 o 
   9  -9   7        6.13        4.02      4.57 o 
  10  -9   7        1.32        3.10      8.60 o 
 -10  -8   7        2.00       -0.47      4.00 o 
  -9  -8   7       13.68       16.48      4.93 o 
  -8  -8   7      152.48      164.85     10.84 o 
  -7  -8   7        0.60        1.99      3.10 o 
  -6  -8   7      124.38      116.34      7.31 o 
  -5  -8   7        6.44        8.66      2.95 o 
  -4  -8   7      160.94      178.68      7.19 o 
  -3  -8   7        1.35        1.72      1.93 o 
  -2  -8   7       43.56       43.24      3.74 o 
  -1  -8   7       51.15       50.74      3.62 o 
   0  -8   7      247.86      238.95      5.78 o 
   1  -8   7      140.19      122.41      4.94 o 
   2  -8   7      128.96      127.43      5.45 o 
   3  -8   7      127.95      130.92      6.86 o 
   4  -8   7      147.63      175.83      7.25 o 
   5  -8   7       80.16       86.93      4.78 o 
   6  -8   7       37.47       45.43      5.38 o 
   7  -8   7      115.86      136.67      8.64 o 
   8  -8   7        0.18        4.42      3.88 o 
   9  -8   7       27.47       24.93      6.77 o 
  10  -8   7        0.40        6.31      6.02 o 
 -10  -7   7      126.32      127.42      8.80 o 
  -9  -7   7        0.00        0.00      3.34 o 
  -8  -7   7        1.86        0.65      3.28 o 
  -7  -7   7        0.00       -0.83      2.52 o 
  -6  -7   7       62.33       69.24      6.06 o 
  -5  -7   7       69.54       68.77      4.88 o 
  -4  -7   7      450.84      383.40      9.55 o 
  -3  -7   7      278.49      271.65      6.70 o 
  -2  -7   7        7.18        3.99      1.65 o 
  -1  -7   7      168.29      200.10      5.71 o 
   0  -7   7       45.58       46.56      2.87 o 
   1  -7   7       63.47       62.09      3.77 o 
   2  -7   7       20.31       24.18      2.34 o 
   3  -7   7       10.07        6.19      3.82 o 
   4  -7   7       55.68       57.02      3.52 o 
   5  -7   7       34.86       31.41      3.27 o 
   6  -7   7      149.98      167.29      8.89 o 
   7  -7   7       14.11        7.64      3.91 o 
   8  -7   7       61.20       66.38      6.69 o 
   9  -7   7       58.42       65.49      7.08 o 
  10  -7   7        7.98       12.54      5.56 o 
 -11  -6   7        3.87        5.86     10.92 o 
 -10  -6   7       13.95       12.00      7.29 o 
  -9  -6   7      126.89      135.62      8.08 o 
  -8  -6   7       61.99       64.73      6.19 o 
  -7  -6   7      245.53      233.87      8.43 o 
  -6  -6   7      248.07      233.53      8.11 o 
  -5  -6   7     1176.86     1093.76     18.53 o 
  -4  -6   7      213.74      229.98      7.39 o 
  -3  -6   7      562.42      517.96     10.58 o 
  -2  -6   7      351.99      364.43      8.58 o 
  -1  -6   7      179.48      198.74      5.67 o 
   0  -6   7      354.83      349.43      7.15 o 
   1  -6   7        0.20        0.58      1.24 o 
   2  -6   7      196.32      231.12      5.86 o 
   3  -6   7       11.44       10.58      1.63 o 
   4  -6   7       45.40       40.08      2.92 o 
   5  -6   7      666.50      672.53     13.98 o 
   6  -6   7       98.48       94.36      6.76 o 
   7  -6   7       91.96       93.17      7.17 o 
   8  -6   7       49.87       61.44      6.34 o 
   9  -6   7       60.39       59.50      6.90 o 
  10  -6   7       46.42       42.97      6.52 o 
 -11  -5   7        0.15       -3.66      6.44 o 
 -10  -5   7       71.35       92.89     16.37 o 
  -9  -5   7       10.39       19.41      3.91 o 
  -8  -5   7      953.31      867.87     17.52 o 
  -7  -5   7       20.03       21.82      3.33 o 
  -6  -5   7      828.56      819.78     16.25 o 
  -5  -5   7        2.12        0.59      1.48 o 
  -4  -5   7     1793.17     1962.85     32.29 o 
  -3  -5   7       89.62       91.04      4.40 o 
  -2  -5   7      855.29      903.22     16.53 o 
  -1  -5   7       28.19       43.15      2.76 o 
   0  -5   7     5072.89     5211.70     57.91 o 
   1  -5   7     3521.06     3775.88     43.80 o 
   2  -5   7      233.50      239.10      4.91 o 
   3  -5   7       10.08        7.21      1.67 o 
   4  -5   7        0.06       -1.67      1.77 o 
   5  -5   7      312.38      317.94     12.58 o 
   6  -5   7      154.60      206.00     15.08 o 
   7  -5   7       60.78       70.03      7.53 o 
   8  -5   7        6.83       10.05      9.77 o 
   9  -5   7       52.01       56.07      7.24 o 
  10  -5   7        1.91       -6.23      6.69 o 
 -11  -4   7        0.97       -3.68      5.91 o 
 -10  -4   7       14.81        8.12      6.77 o 
  -9  -4   7       28.11       33.81      6.77 o 
  -8  -4   7       64.76       57.98     10.78 o 
  -7  -4   7       31.39       31.33      3.42 o 
  -6  -4   7     1616.99     1625.30     26.29 o 
  -5  -4   7      332.84      360.92     10.26 o 
  -4  -4   7       53.53       58.68      3.99 o 
  -3  -4   7      351.12      379.48     11.15 o 
  -2  -4   7      126.43      137.73      4.93 o 
  -1  -4   7      576.12      610.73     10.76 o 
   0  -4   7       43.57       55.24      2.97 o 
   1  -4   7     5887.80     6625.92     63.28 o 
   2  -4   7      493.18      554.95      8.47 o 
   3  -4   7        0.37       -1.03      1.51 o 
   4  -4   7       35.82       49.44      3.84 o 
   5  -4   7      200.21      204.67      7.18 o 
   6  -4   7      160.69      158.58      6.85 o 
   7  -4   7       16.20       10.83      4.08 o 
   8  -4   7       26.61       28.34      7.19 o 
   9  -4   7        4.12        8.01      4.70 o 
  10  -4   7       19.99       27.39      6.46 o 
 -12  -3   7       51.03       53.15     10.24 o 
 -11  -3   7       56.96       59.28     12.63 o 
 -10  -3   7       64.30       52.23      8.26 o 
  -9  -3   7      104.84       98.78     10.21 o 
  -8  -3   7       95.80      105.06      7.36 o 
  -7  -3   7      151.80      135.91      7.61 o 
  -6  -3   7       21.21       16.99      1.79 o 
  -5  -3   7        0.51        0.54      1.14 o 
  -4  -3   7        0.02        0.64      1.17 o 
  -3  -3   7       92.26      116.75      5.46 o 
  -2  -3   7      421.23      463.03      9.25 o 
  -1  -3   7       28.91       34.22      3.33 o 
   0  -3   7        6.76        3.66      2.47 o 
   1  -3   7      848.04      909.65     12.17 o 
   2  -3   7     1105.98     1210.27     14.23 o 
   3  -3   7       93.15       93.60      3.44 o 
   4  -3   7       82.86       69.60      7.11 o 
   5  -3   7      165.82      175.48      6.66 o 
   6  -3   7       10.99        8.28      3.25 o 
   7  -3   7       80.66       72.14      7.18 o 
   8  -3   7        8.12        8.25      4.63 o 
   9  -3   7        9.62        8.27      6.21 o 
  10  -3   7       19.51       21.35      6.03 o 
 -12  -2   7      122.02      124.31     28.04 o 
 -11  -2   7       31.59       39.03      7.94 o 
 -10  -2   7       95.15      111.00     10.71 o 
  -9  -2   7       70.26       66.94      7.75 o 
  -8  -2   7     1017.84      982.46     22.16 o 
  -7  -2   7       48.38       55.39      6.11 o 
  -6  -2   7        2.36        1.56      1.97 o 
  -5  -2   7      384.91      373.01      8.22 o 
  -4  -2   7      412.39      359.63     10.49 o 
  -3  -2   7        0.43        0.55      0.95 o 
  -2  -2   7       82.25       82.70      2.76 o 
  -1  -2   7        6.29        4.24      1.48 o 
   0  -2   7       16.29       14.48      1.32 o 
   1  -2   7       64.63       52.49      3.01 o 
   2  -2   7        8.71        7.57      1.52 o 
   3  -2   7      938.81      992.44     12.52 o 
   4  -2   7      135.89      128.84      7.60 o 
   5  -2   7        0.37       -0.65      2.17 o 
   6  -2   7        5.35        6.93      2.37 o 
   7  -2   7      959.93      966.61     22.98 o 
   8  -2   7      121.56      124.02     10.43 o 
   9  -2   7        2.26        2.80      4.59 o 
  10  -2   7        1.22       11.23      8.23 o 
 -12  -1   7       11.33       10.47      6.50 o 
 -11  -1   7        0.86        5.90      5.62 o 
 -10  -1   7       59.78       52.01     11.10 o 
  -9  -1   7      282.71      278.99     12.84 o 
  -8  -1   7      187.45      181.74      8.01 o 
  -7  -1   7        0.26        2.03      2.47 o 
  -6  -1   7       18.62       14.73      1.96 o 
  -5  -1   7     1168.41     1178.33     16.81 o 
  -4  -1   7      406.35      507.74      9.82 o 
  -3  -1   7       41.92       53.20      2.40 o 
  -2  -1   7      174.25      152.34     12.33 o 
  -1  -1   7        2.27        5.71      1.59 o 
   0  -1   7      226.42      270.41      5.28 o 
   1  -1   7      192.40      219.91      5.19 o 
   2  -1   7      205.34      235.09      4.54 o 
   3  -1   7       24.41       25.21      2.00 o 
   4  -1   7      537.30      553.97     15.37 o 
   5  -1   7        4.62        4.63      2.42 o 
   6  -1   7        0.26        1.65      2.61 o 
   7  -1   7      249.26      249.90     11.80 o 
   8  -1   7        0.73        3.32      4.07 o 
   9  -1   7       32.92       35.77      7.79 o 
 -12   0   7        3.36        9.19      6.01 o 
 -11   0   7        9.44        9.61      5.83 o 
 -10   0   7       85.83       58.53     11.43 o 
  -9   0   7       62.12       50.21      5.90 o 
  -8   0   7     1208.39     1177.55     42.01 o 
  -7   0   7      885.07      941.67     21.57 o 
  -6   0   7        2.53        2.08      2.33 o 
  -5   0   7      366.70      377.40     15.28 o 
  -4   0   7       63.03       87.52      3.13 o 
  -3   0   7       86.14       70.81      2.66 o 
  -2   0   7      222.04      233.07      7.94 o 
  -1   0   7        2.85        6.21      1.40 o 
   0   0   7      201.69      212.23      5.89 o 
   1   0   7      254.61      266.29      6.62 o 
   2   0   7      651.62      674.30     10.03 o 
   3   0   7      546.43      560.15      8.32 o 
   4   0   7       29.16       30.73      3.36 o 
   5   0   7      118.44      118.36      6.07 o 
   6   0   7      364.95      364.76     10.78 o 
   7   0   7       10.11       12.87      4.61 o 
   8   0   7        0.76       -3.85      3.85 o 
   9   0   7        2.16        4.54      5.15 o 
 -12   1   7      154.14      161.92     12.18 o 
 -11   1   7      226.35      213.50     16.35 o 
 -10   1   7        3.04        0.66      3.37 o 
  -9   1   7       76.52       66.32      5.66 o 
  -8   1   7     4395.46     4385.22     78.19 o 
  -7   1   7        0.06        0.95      2.72 o 
  -6   1   7      310.74      292.99      9.99 o 
  -5   1   7        0.32       -1.67      1.67 o 
  -4   1   7     2578.16     2801.37     33.20 o 
  -3   1   7       22.66       22.82      4.70 o 
  -2   1   7       68.29       53.85      3.22 o 
  -1   1   7      931.59      977.77     16.43 o 
   0   1   7      231.93      239.10      6.15 o 
   1   1   7      461.17      508.46      8.21 o 
   2   1   7      330.34      348.33      6.77 o 
   3   1   7        1.01        1.22      1.66 o 
   4   1   7      102.81       81.19      5.48 o 
   5   1   7       40.30       40.95      4.34 o 
   6   1   7      113.80      116.24      6.41 o 
   7   1   7       90.33       82.76      7.87 o 
   8   1   7       69.00       67.55     12.30 o 
   9   1   7      131.53      131.71     10.77 o 
 -12   2   7       64.97       68.54     15.32 o 
 -11   2   7       55.79       58.17     11.43 o 
 -10   2   7       49.95       55.14     14.42 o 
  -9   2   7       12.99       13.89      5.23 o 
  -8   2   7      496.77      528.75     17.10 o 
  -7   2   7     1239.60     1230.91     32.07 o 
  -6   2   7        5.20        0.21      2.05 o 
  -5   2   7      415.11      461.66     13.21 o 
  -4   2   7       29.07       34.17      2.38 o 
  -3   2   7     1293.48     1378.74     24.26 o 
  -2   2   7       36.21       38.70      3.08 o 
  -1   2   7      258.19      231.29      5.96 o 
   0   2   7      301.62      316.31      8.24 o 
   1   2   7       14.40       21.55      2.14 o 
   2   2   7      393.37      399.50      7.61 o 
   3   2   7      294.11      315.78     12.22 o 
   4   2   7       79.54       86.05      5.86 o 
   5   2   7       29.16       29.38      4.57 o 
   6   2   7      100.92       95.15      6.26 o 
   7   2   7      109.03      115.58     12.61 o 
   8   2   7       11.51       27.00      7.21 o 
   9   2   7        4.66        1.38      7.17 o 
 -13   3   7       55.16       73.77     13.84 o 
 -12   3   7       90.06       75.33      7.64 o 
 -11   3   7       26.64       25.81      4.64 o 
 -10   3   7       88.38      100.88     19.59 o 
  -9   3   7       50.71       65.56      5.95 o 
  -8   3   7      149.06      127.55      7.65 o 
  -7   3   7      357.33      356.54     10.81 o 
  -6   3   7      646.37      639.85     17.49 o 
  -5   3   7      207.75      229.69      9.32 o 
  -4   3   7      360.61      352.98      5.78 o 
  -3   3   7       28.51       46.70      3.58 o 
  -2   3   7        7.10       24.69      2.78 o 
  -1   3   7      213.70      259.61      6.70 o 
   0   3   7       44.69       45.50      3.74 o 
   1   3   7      827.50      887.31     12.64 o 
   2   3   7        0.89       -1.57      1.57 o 
   3   3   7      246.38      254.73      8.86 o 
   4   3   7       40.64       47.52      4.81 o 
   5   3   7       46.04       42.33      5.55 o 
   6   3   7        2.72        3.62      3.17 o 
   7   3   7        3.46       -2.27      6.44 o 
   8   3   7      168.30      164.71     27.58 o 
 -13   4   7       19.51       39.37      8.96 o 
 -12   4   7       39.07       56.03      6.16 o 
 -11   4   7       41.51       49.38     10.40 o 
 -10   4   7      199.74      180.84     16.83 o 
  -9   4   7        7.77        3.19      3.39 o 
  -8   4   7      291.03      294.75     10.35 o 
  -7   4   7     1037.48     1049.06     25.72 o 
  -6   4   7       26.58       18.89      3.83 o 
  -5   4   7        1.06       -1.63      1.63 o 
  -4   4   7      199.73      236.09      6.48 o 
  -3   4   7       26.50       19.91      4.31 o 
  -2   4   7        0.19       -1.10      1.68 o 
  -1   4   7      109.86      110.40      5.88 o 
   0   4   7     1261.19     1318.54     23.66 o 
   1   4   7       15.55       15.39      2.69 o 
   2   4   7      221.67      211.40      6.97 o 
   3   4   7        3.19        1.29      3.16 o 
   4   4   7       31.85       28.14      6.54 o 
   5   4   7      117.73      125.40      8.72 o 
   6   4   7       28.62       24.79      5.66 o 
   7   4   7       64.70       48.33     17.96 o 
   8   4   7      129.18       96.23     22.93 o 
 -13   5   7       60.22       80.04      7.96 o 
 -12   5   7       26.28       37.12      5.55 o 
 -11   5   7        6.87       20.44      6.68 o 
 -10   5   7        0.07        1.28      4.90 o 
  -9   5   7       38.62       36.39      4.68 o 
  -8   5   7      377.89      411.21     13.24 o 
  -7   5   7      152.24      175.23      8.95 o 
  -6   5   7      426.35      400.95      8.63 o 
  -5   5   7       12.66        7.11      5.82 o 
  -4   5   7        5.18        2.70      2.29 o 
  -3   5   7       27.57        3.95      5.39 o 
  -2   5   7      187.23      184.66      7.20 o 
  -1   5   7       41.88       44.35      4.15 o 
   0   5   7       72.67       74.82      4.80 o 
   1   5   7       61.66       62.69      5.17 o 
   2   5   7       10.00        8.31      2.73 o 
   3   5   7        5.05        4.67      3.74 o 
   4   5   7       91.38       83.68      9.36 o 
   5   5   7        9.62        8.97      4.31 o 
   6   5   7        1.82       -3.63      3.63 o 
   7   5   7        3.19        9.64      8.25 o 
 -12   6   7      115.96      113.31     11.55 o 
 -11   6   7      160.98      204.72      9.65 o 
 -10   6   7        5.42       21.92      6.42 o 
  -9   6   7       47.51       48.56      6.20 o 
  -8   6   7        0.04        1.18      2.46 o 
  -7   6   7      373.10      312.56      9.41 o 
  -6   6   7      192.87      156.88      8.17 o 
  -5   6   7        3.22        4.48      1.63 o 
  -4   6   7      142.32       77.89     47.71 o 
  -3   6   7      131.34      148.13     11.79 o 
  -2   6   7      559.01      585.51     13.70 o 
  -1   6   7       25.62       24.06      3.69 o 
   0   6   7        1.21        0.72      2.25 o 
   1   6   7      184.59      182.04      7.67 o 
   2   6   7      268.06      264.78     11.81 o 
   3   6   7       79.32       86.84      7.82 o 
   4   6   7      256.75      271.17     12.36 o 
   5   6   7        1.73        0.46      4.22 o 
   6   6   7        0.68        1.44      6.32 o 
   7   6   7        0.00        0.80      7.34 o 
 -12   7   7       16.54       28.82      9.40 o 
 -11   7   7        1.13        6.41      7.29 o 
 -10   7   7       48.86       55.23      6.02 o 
  -9   7   7       15.83       15.77      4.89 o 
  -8   7   7       57.56       30.14      4.98 o 
  -7   7   7      224.52      227.94     11.32 o 
  -6   7   7      347.67      288.34     23.58 o 
  -5   7   7      124.10      110.94      5.63 o 
  -4   7   7     2006.78     1903.50     31.43 o 
  -3   7   7      139.83      134.80      7.34 o 
  -2   7   7      539.95      546.18     14.14 o 
  -1   7   7       65.50       51.73      5.16 o 
   0   7   7      152.78      169.91      8.91 o 
   1   7   7      255.64      236.29     12.74 o 
   2   7   7        6.35        2.91      3.13 o 
   3   7   7       38.14       36.31      7.03 o 
   4   7   7       47.77       50.97      9.96 o 
   5   7   7      480.61      496.68     21.70 o 
   6   7   7        2.40        1.11      4.86 o 
 -12   8   7       45.86       64.45      6.86 o 
 -11   8   7       41.18       36.48     12.16 o 
 -10   8   7       68.43       66.83     13.21 o 
  -9   8   7       29.00       19.62      7.59 o 
  -8   8   7       57.87       42.07      5.48 o 
  -7   8   7       68.21       85.27     15.41 o 
  -6   8   7      132.55      118.13      7.44 o 
  -5   8   7       24.92       23.81      3.93 o 
  -4   8   7      316.26      314.31     10.17 o 
  -3   8   7      254.15      188.98      8.57 o 
  -2   8   7      149.25      166.90      8.73 o 
  -1   8   7        0.54        2.82      2.99 o 
   0   8   7        3.01        2.13      3.23 o 
   1   8   7       81.08      108.32     11.05 o 
   2   8   7      604.17      636.32     26.49 o 
   3   8   7        0.50       -2.38      4.60 o 
   4   8   7       55.94       67.67     27.13 o 
   5   8   7       14.92        2.77      6.12 o 
   6   8   7       20.26       14.54      5.43 o 
 -12   9   7        3.83        6.54     10.57 o 
 -11   9   7       57.26       67.18     27.25 o 
 -10   9   7        6.94       15.69      7.81 o 
  -9   9   7        3.88        5.18      4.08 o 
  -8   9   7       26.02       31.85      5.48 o 
  -7   9   7        2.78        2.97      7.86 o 
  -6   9   7       70.89       70.18      5.08 o 
  -5   9   7      143.60      187.99      8.14 o 
  -4   9   7       72.33       74.50      6.20 o 
  -3   9   7      182.20      180.31     10.11 o 
  -2   9   7      331.90      283.46     10.68 o 
  -1   9   7       23.15       17.62      4.30 o 
   0   9   7      220.73      244.10     10.88 o 
   1   9   7       49.09       48.58      7.09 o 
   2   9   7      108.68      128.55      9.86 o 
   3   9   7       29.63       27.09      7.38 o 
   4   9   7       50.64       40.90     21.46 o 
   5   9   7       59.22       65.11      9.59 o 
 -12  10   7      250.35      295.64     16.30 o 
 -11  10   7       40.95       40.84     12.85 o 
 -10  10   7        0.01        1.73     14.74 o 
  -9  10   7       34.97       35.66      6.05 o 
  -8  10   7      110.78      107.69      9.06 o 
  -7  10   7        5.57        4.85      4.26 o 
  -6  10   7        0.00       -1.01      3.52 o 
  -5  10   7      104.71       91.75      7.49 o 
  -4  10   7        4.89        0.22      2.97 o 
  -3  10   7        0.12       -2.87      2.87 o 
  -2  10   7       52.69       55.36      9.23 o 
  -1  10   7        3.15        1.13      3.26 o 
   0  10   7       51.34       48.90      7.02 o 
   1  10   7        2.72       11.85      5.33 o 
   2  10   7       33.83       25.61      7.65 o 
   3  10   7        9.18       10.53      8.84 o 
   4  10   7        1.43        9.95      7.17 o 
 -11  11   7       30.32       46.13     13.53 o 
 -10  11   7       16.63       17.28     11.96 o 
  -9  11   7       21.32       22.48      8.26 o 
  -8  11   7       82.49       90.15      8.73 o 
  -7  11   7       28.18       20.77      3.57 o 
  -6  11   7       13.85        8.47      5.21 o 
  -5  11   7        4.14        3.19      4.16 o 
  -4  11   7       22.44       23.38      4.43 o 
  -3  11   7        5.51        3.97      3.73 o 
  -2  11   7      132.36      141.39      9.52 o 
  -1  11   7      400.15      457.25     15.00 o 
   0  11   7        4.80       13.17      5.45 o 
   1  11   7       21.68       21.80      8.26 o 
   2  11   7        0.27        2.23      6.55 o 
   3  11   7        0.02        2.88      7.95 o 
 -11  12   7      661.34      775.30     51.58 o 
 -10  12   7       61.87       59.79     19.45 o 
  -9  12   7       14.64       10.18      5.75 o 
  -8  12   7       66.05       68.74      8.64 o 
  -7  12   7       76.11       87.39     12.60 o 
  -6  12   7        2.59        4.36      3.63 o 
  -5  12   7        4.04       -0.66      3.53 o 
  -4  12   7       47.00       47.12      7.35 o 
  -3  12   7        0.00       -2.16      3.55 o 
  -2  12   7       48.75       55.42      6.72 o 
  -1  12   7      155.92      173.37     20.01 o 
   0  12   7        0.11       -3.69      5.02 o 
   1  12   7       22.34       22.48      9.69 o 
   2  12   7        0.09        4.24      7.36 o 
 -10  13   7      428.67      448.46     36.29 o 
  -9  13   7        9.37       14.21      7.41 o 
  -8  13   7      201.63      255.53     15.01 o 
  -7  13   7       10.10       13.90      7.08 o 
  -6  13   7        8.16        3.68      5.11 o 
  -5  13   7       16.73       11.95      4.92 o 
  -4  13   7      134.72      145.70     14.92 o 
  -3  13   7        5.35       13.94      6.60 o 
  -2  13   7      208.28      285.09     17.15 o 
  -1  13   7        2.60        5.70      5.61 o 
   0  13   7        8.94       19.18      6.96 o 
   1  13   7      226.67      243.49     21.38 o 
  -9  14   7        2.25       -1.90      8.68 o 
  -8  14   7       44.76       51.62      8.47 o 
  -7  14   7       37.02       29.00     10.23 o 
  -6  14   7       11.45        6.39      4.40 o 
  -5  14   7       79.42       93.24      8.60 o 
  -4  14   7        2.86        1.42      4.14 o 
  -3  14   7        1.41       -4.53      6.26 o 
  -2  14   7       44.66       65.28      9.63 o 
  -1  14   7      147.44      170.75     15.02 o 
   0  14   7        2.50       -2.38      7.02 o 
  -8  15   7      101.23      110.98      8.71 o 
  -7  15   7      182.87      196.55     12.36 o 
  -6  15   7        0.96       -3.84      9.09 o 
  -5  15   7      347.36      390.17     22.49 o 
  -4  15   7      149.28      150.66     13.04 o 
  -3  15   7      127.26      140.89     40.06 o 
  -2  15   7      101.79      113.97     16.02 o 
  -1 -18   8        0.56       -9.24      9.24 o 
   0 -18   8        6.88       -5.44     16.50 o 
   1 -18   8        6.79       -4.97     12.01 o 
   2 -18   8       33.44        9.97     14.37 o 
   3 -18   8        6.54       -8.80      8.80 o 
   4 -18   8       39.63       24.21     10.38 o 
   5 -18   8        7.99       -4.99      8.23 o 
  -2 -17   8       19.79       17.41     10.76 o 
  -1 -17   8        1.02       -8.01      9.37 o 
   0 -17   8       37.56       30.20      9.42 o 
   1 -17   8        0.33       -2.06      7.37 o 
   2 -17   8      259.07      272.50     19.01 o 
   3 -17   8        0.82       -3.45      8.13 o 
   4 -17   8      135.77      131.24     15.86 o 
   5 -17   8        8.01       -3.31     10.15 o 
   6 -17   8       21.70       15.39      9.59 o 
  -4 -16   8       14.03       17.33      7.15 o 
  -3 -16   8        9.25        1.79      5.94 o 
  -2 -16   8      159.68      167.36     16.03 o 
  -1 -16   8        4.99       -1.38      5.69 o 
   0 -16   8       21.33       17.63      7.96 o 
   1 -16   8        1.00       -0.17      7.20 o 
   2 -16   8       52.75       31.81     22.02 o 
   3 -16   8      513.71      525.62     19.08 o 
   4 -16   8      111.14      103.31     12.68 o 
   5 -16   8        5.06       -2.80     12.26 o 
   6 -16   8        4.19       -1.49     13.36 o 
   7 -16   8      170.61      164.77     16.43 o 
  -5 -15   8       75.65       85.85     10.74 o 
  -4 -15   8        0.07       -0.33      4.72 o 
  -3 -15   8      138.59      157.03     12.49 o 
  -2 -15   8       56.24       58.79      7.68 o 
  -1 -15   8        0.85       -5.61      5.61 o 
   0 -15   8       36.69       44.98      8.95 o 
   1 -15   8        0.01       -5.87      5.87 o 
   2 -15   8       58.97       65.17      8.55 o 
   3 -15   8      232.58      230.35     13.87 o 
   4 -15   8        0.05        3.76      5.50 o 
   5 -15   8      190.80      212.03     17.23 o 
   6 -15   8      126.28      120.08     13.57 o 
   7 -15   8       66.40       72.88     11.59 o 
   8 -15   8      152.50      149.21     12.42 o 
  -6 -14   8      115.60      102.45     11.10 o 
  -5 -14   8        2.17        6.36      4.85 o 
  -4 -14   8       59.40       56.03      7.29 o 
  -3 -14   8       17.34       15.22      5.25 o 
  -2 -14   8        5.36        6.13      4.68 o 
  -1 -14   8      251.95      271.97     17.01 o 
   0 -14   8        3.06        1.29      5.73 o 
   1 -14   8       16.44       13.84     11.30 o 
   2 -14   8       78.71       78.14      8.53 o 
   3 -14   8       18.59       17.27      7.54 o 
   4 -14   8       71.21       82.19      8.84 o 
   5 -14   8       48.58       46.12     10.85 o 
   6 -14   8        0.21        6.55      6.01 o 
   7 -14   8       22.63       18.49     11.17 o 
   8 -14   8        0.60        0.40      6.95 o 
  -7 -13   8       59.78       78.47      9.74 o 
  -6 -13   8        5.94        2.55      4.75 o 
  -5 -13   8       95.44      106.39      8.18 o 
  -4 -13   8       39.59       53.75      6.13 o 
  -3 -13   8        3.80        6.65      4.16 o 
  -2 -13   8       27.56       20.03      5.05 o 
  -1 -13   8       52.00       47.79      6.39 o 
   0 -13   8       64.04       60.47      8.63 o 
   1 -13   8       24.75       19.73      7.31 o 
   2 -13   8       12.84       10.35      6.61 o 
   3 -13   8      187.75      180.55     11.44 o 
   4 -13   8       64.00       64.08      6.72 o 
   5 -13   8       32.50       32.69      6.54 o 
   6 -13   8        3.09        8.13      5.31 o 
   7 -13   8       18.24       21.19      6.70 o 
   8 -13   8        4.17       -4.56     12.99 o 
   9 -13   8        1.95        6.00      6.29 o 
  -7 -12   8      121.49      124.62     11.31 o 
  -6 -12   8        7.32        6.38      4.06 o 
  -5 -12   8       49.85       51.92      5.79 o 
  -4 -12   8        0.68        2.53      3.26 o 
  -3 -12   8       10.27        8.31      3.56 o 
  -2 -12   8      138.87      151.61      7.33 o 
  -1 -12   8      153.06      154.11      8.10 o 
   0 -12   8       23.89       18.14      4.13 o 
   1 -12   8      151.29      155.40      8.05 o 
   2 -12   8       59.89       70.39      8.63 o 
   3 -12   8      243.12      253.12     10.46 o 
   4 -12   8       98.34       97.41     10.05 o 
   5 -12   8       25.19       30.26      6.00 o 
   6 -12   8       61.35       58.76      7.75 o 
   7 -12   8       24.92       33.97     11.84 o 
   8 -12   8       83.62       69.91      8.70 o 
   9 -12   8        4.63        1.06      6.29 o 
  -8 -11   8       17.67       13.77      6.16 o 
  -7 -11   8       32.79       30.01      5.52 o 
  -6 -11   8       10.31        8.87      4.17 o 
  -5 -11   8      271.82      253.05     10.01 o 
  -4 -11   8        0.71        7.57      3.15 o 
  -3 -11   8        0.61       -1.62      2.45 o 
  -2 -11   8      854.15      855.24     16.89 o 
  -1 -11   8      228.26      228.13      7.79 o 
   0 -11   8      293.08      313.75      9.71 o 
   1 -11   8      240.44      269.12      8.31 o 
   2 -11   8       39.38       44.61      4.76 o 
   3 -11   8      256.27      253.62      8.05 o 
   4 -11   8      463.08      498.51     16.54 o 
   5 -11   8      217.00      238.87     22.83 o 
   6 -11   8       10.11       18.34      6.62 o 
   7 -11   8        0.00       -1.15      6.04 o 
   8 -11   8      120.02      109.27      9.23 o 
   9 -11   8        5.00        6.55      5.50 o 
  -9 -10   8       21.96       21.02      6.17 o 
  -8 -10   8        3.15        3.32      4.63 o 
  -7 -10   8        8.98       10.27      4.15 o 
  -6 -10   8       43.87       28.39      4.93 o 
  -5 -10   8      186.65      183.53      9.00 o 
  -4 -10   8       22.90       22.18      3.87 o 
  -3 -10   8       68.87       65.35      5.37 o 
  -2 -10   8        0.78        1.75      2.81 o 
  -1 -10   8      104.08      109.90      5.64 o 
   0 -10   8     1067.46     1090.78     23.14 o 
   1 -10   8        0.08        1.66      2.37 o 
   2 -10   8        4.72        4.40      2.65 o 
   3 -10   8      446.39      444.15     10.20 o 
   4 -10   8       98.11       98.23      5.46 o 
   5 -10   8      198.85      225.33     11.69 o 
   6 -10   8       29.43       23.17      5.09 o 
   7 -10   8      456.03      487.90     15.10 o 
   8 -10   8      161.83      185.74     11.06 o 
   9 -10   8        3.17        2.90      9.44 o 
  10 -10   8       82.76      112.28     31.55 o 
  -9  -9   8       32.19       32.94      6.15 o 
  -8  -9   8        1.23        5.04      4.19 o 
  -7  -9   8      373.11      384.98     12.55 o 
  -6  -9   8       12.19       10.88      3.59 o 
  -5  -9   8      265.17      236.87      8.59 o 
  -4  -9   8      219.28      203.02      7.83 o 
  -3  -9   8      177.07      163.77      7.63 o 
  -2  -9   8       40.69       49.33      3.92 o 
  -1  -9   8       90.31      108.52      5.44 o 
   0  -9   8       63.55       64.60      4.12 o 
   1  -9   8        5.17        8.98      2.20 o 
   2  -9   8      318.19      342.39      8.08 o 
   3  -9   8      443.88      518.31     10.82 o 
   4  -9   8       65.89       66.96      4.45 o 
   5  -9   8       63.42       72.26      4.77 o 
   6  -9   8      146.70      162.88      9.65 o 
   7  -9   8        5.34        0.93      4.31 o 
   8  -9   8       20.85       14.50      4.96 o 
   9  -9   8        7.87       13.83      7.77 o 
  10  -9   8       21.34       33.10     13.46 o 
 -10  -8   8      142.27      143.19     10.03 o 
  -9  -8   8        0.06       -0.47      3.70 o 
  -8  -8   8        8.91       13.78      4.53 o 
  -7  -8   8        5.05        6.72      3.23 o 
  -6  -8   8       17.38       14.97      3.38 o 
  -5  -8   8      189.67      207.43      7.81 o 
  -4  -8   8      292.71      281.03      8.57 o 
  -3  -8   8       48.24       42.27      3.98 o 
  -2  -8   8      269.55      274.84      9.41 o 
  -1  -8   8       39.61       36.45      3.22 o 
   0  -8   8       60.92       71.51      4.04 o 
   1  -8   8      748.56      845.04     14.05 o 
   2  -8   8       31.03       30.16      3.01 o 
   3  -8   8       22.97       12.75      2.69 o 
   4  -8   8      145.36      151.28      7.30 o 
   5  -8   8        1.36        1.57      2.62 o 
   6  -8   8       24.67       15.92      4.46 o 
   7  -8   8       10.69       15.66      9.18 o 
   8  -8   8       16.44       19.89      5.02 o 
   9  -8   8       19.03       20.75      6.45 o 
  10  -8   8       88.63       76.56     15.12 o 
 -10  -7   8      170.37      212.77     18.15 o 
  -9  -7   8       14.76       15.20      4.31 o 
  -8  -7   8      324.87      337.26     10.94 o 
  -7  -7   8       33.70       20.91      4.01 o 
  -6  -7   8      299.74      281.35      9.36 o 
  -5  -7   8      584.39      562.04     12.42 o 
  -4  -7   8        0.73       -1.73      1.73 o 
  -3  -7   8       32.28       29.79      3.18 o 
  -2  -7   8        8.05        8.40      2.05 o 
  -1  -7   8       48.02       49.93      3.41 o 
   0  -7   8        6.38        6.44      1.97 o 
   1  -7   8      144.81      151.90      5.24 o 
   2  -7   8        0.16        1.96      1.69 o 
   3  -7   8       55.43       61.93      3.81 o 
   4  -7   8      140.57      120.83      5.73 o 
   5  -7   8       70.34       78.24      4.79 o 
   6  -7   8        0.64       -2.32      3.22 o 
   7  -7   8       19.98       31.30      7.68 o 
   8  -7   8       28.73       26.46      7.73 o 
   9  -7   8        9.56        7.18      5.58 o 
  10  -7   8       17.92       19.04      5.65 o 
 -11  -6   8       52.81       57.03     11.26 o 
 -10  -6   8        0.89        2.75      5.92 o 
  -9  -6   8       44.92       63.25      5.68 o 
  -8  -6   8       12.87       12.14      3.20 o 
  -7  -6   8        0.14       -1.41      2.16 o 
  -6  -6   8      266.13      256.26      8.50 o 
  -5  -6   8        4.42        1.94      2.93 o 
  -4  -6   8        1.98        0.72      1.69 o 
  -3  -6   8        1.21        1.15      1.71 o 
  -2  -6   8      100.06      118.15      4.90 o 
  -1  -6   8       48.75       50.88      3.48 o 
   0  -6   8     1517.32     1697.57     20.06 o 
   1  -6   8      200.76      212.27      5.55 o 
   2  -6   8       79.99       77.17      3.60 o 
   3  -6   8        4.06        4.26      1.99 o 
   4  -6   8       46.86       50.67      4.39 o 
   5  -6   8      265.43      265.00      7.68 o 
   6  -6   8       36.04       22.44      2.91 o 
   7  -6   8      100.85      101.68      7.75 o 
   8  -6   8       40.66       38.90      5.89 o 
   9  -6   8        1.69        3.63      6.87 o 
  10  -6   8        0.02        5.92      6.75 o 
 -11  -5   8       45.82       62.23     10.52 o 
 -10  -5   8      227.86      278.50     25.11 o 
  -9  -5   8        5.22       11.16      5.95 o 
  -8  -5   8        2.02        2.63      2.51 o 
  -7  -5   8        0.17        2.82      2.18 o 
  -6  -5   8        1.07        3.48      2.32 o 
  -5  -5   8     1228.70     1273.18     20.21 o 
  -4  -5   8     2022.99     2039.68     33.50 o 
  -3  -5   8      107.70       80.76      4.71 o 
  -2  -5   8     1259.09     1227.13     18.75 o 
  -1  -5   8      917.84      976.53     13.87 o 
   0  -5   8    15902.14    17177.70    181.98 o 
   1  -5   8        0.10        1.65      1.36 o 
   2  -5   8      233.15      281.61      5.95 o 
   3  -5   8      154.01      170.73      4.87 o 
   4  -5   8     2568.93     2727.97     35.37 o 
   5  -5   8       96.03       87.21      5.87 o 
   6  -5   8      360.83      368.99      9.35 o 
   7  -5   8        5.61        4.04      4.18 o 
   8  -5   8        6.74        3.16      4.64 o 
   9  -5   8       12.49        9.77      5.54 o 
  10  -5   8       33.52       47.03      7.54 o 
 -11  -4   8       29.15       40.57      8.67 o 
 -10  -4   8        1.15       -0.85      4.78 o 
  -9  -4   8       92.79       95.30     11.52 o 
  -8  -4   8        0.14       -2.66      2.81 o 
  -7  -4   8       70.91       72.90      3.53 o 
  -6  -4   8     1058.30     1043.79     18.52 o 
  -5  -4   8      292.59      302.68      9.33 o 
  -4  -4   8        1.74        0.34      1.13 o 
  -3  -4   8       28.88       43.29      2.93 o 
  -2  -4   8       27.26       15.97      2.04 o 
  -1  -4   8     4150.80     4191.22     53.63 o 
   0  -4   8     5983.83     6462.60     70.76 o 
   1  -4   8      695.95      724.04      9.39 o 
   2  -4   8       72.04       85.34      3.52 o 
   3  -4   8      131.17      152.27      6.45 o 
   4  -4   8       93.18       83.52      5.16 o 
   5  -4   8      223.45      217.34      7.54 o 
   6  -4   8       51.22       56.22      4.30 o 
   7  -4   8      123.01      122.40      9.57 o 
   8  -4   8        2.37        4.35      5.33 o 
   9  -4   8        0.35       -1.25      5.36 o 
  10  -4   8        6.43        3.34      6.32 o 
 -12  -3   8        0.87        3.10      6.48 o 
 -11  -3   8      103.71       93.11     11.04 o 
 -10  -3   8       34.59       41.30      7.50 o 
  -9  -3   8        9.54       12.79      4.70 o 
  -8  -3   8      438.06      432.83     13.52 o 
  -7  -3   8      415.01      418.17     12.63 o 
  -6  -3   8      151.73      136.99      4.74 o 
  -5  -3   8      286.47      301.01      7.35 o 
  -4  -3   8     2688.53     2684.65     33.88 o 
  -3  -3   8     1468.03     1520.88     29.29 o 
  -2  -3   8      122.00      111.10      3.86 o 
  -1  -3   8      374.28      361.77     10.39 o 
   0  -3   8      706.18      781.73     11.45 o 
   1  -3   8      809.74      851.67     10.37 o 
   2  -3   8        8.76        9.06      1.84 o 
   3  -3   8        7.42        6.63      1.88 o 
   4  -3   8       45.17       41.43      3.87 o 
   5  -3   8      670.61      694.33     14.63 o 
   6  -3   8       27.95       30.66      4.13 o 
   7  -3   8        0.09        0.03      4.01 o 
   8  -3   8        3.29        0.69      4.32 o 
   9  -3   8        1.88        4.90      6.79 o 
 -12  -2   8        0.85        1.70      6.83 o 
 -11  -2   8       40.69       31.50      7.36 o 
 -10  -2   8      108.49      121.98     20.16 o 
  -9  -2   8        1.03        1.02      3.85 o 
  -8  -2   8       70.19       84.92      6.34 o 
  -7  -2   8       25.20       26.08      3.56 o 
  -6  -2   8      801.20      756.82     21.36 o 
  -5  -2   8       10.83       18.84      2.27 o 
  -4  -2   8      204.40      216.02      5.70 o 
  -3  -2   8       49.79       51.84      2.73 o 
  -2  -2   8       96.82      113.46      3.98 o 
  -1  -2   8     1199.57     1245.76     17.90 o 
   0  -2   8      100.45      102.04      3.84 o 
   1  -2   8       13.73       11.21      1.70 o 
   2  -2   8       30.36       22.45      4.07 o 
   3  -2   8      181.79      206.61      5.38 o 
   4  -2   8      186.69      199.29      7.21 o 
   5  -2   8       22.71       18.03      3.27 o 
   6  -2   8       44.43       29.85      4.94 o 
   7  -2   8        2.99        3.01      4.46 o 
   8  -2   8        8.52        8.98      5.08 o 
   9  -2   8       51.04       51.83      9.47 o 
 -12  -1   8       32.14       33.12      7.58 o 
 -11  -1   8      135.12      149.63     12.06 o 
 -10  -1   8       65.43       70.74     10.35 o 
  -9  -1   8       42.06       40.99      5.66 o 
  -8  -1   8      100.50       96.42      6.28 o 
  -7  -1   8      539.61      585.00     14.91 o 
  -6  -1   8        8.65        8.62      1.64 o 
  -5  -1   8        4.64        7.88      2.30 o 
  -4  -1   8      565.47      540.03      8.46 o 
  -3  -1   8     1288.36     1274.75     17.98 o 
  -2  -1   8     1763.55     1766.82     26.17 o 
  -1  -1   8      275.08      276.16      7.10 o 
   0  -1   8      890.49      965.45     13.16 o 
   1  -1   8      220.57      237.34      5.02 o 
   2  -1   8       71.02       63.84      2.87 o 
   3  -1   8      223.15      206.95      5.47 o 
   4  -1   8        5.69        2.47      2.34 o 
   5  -1   8       42.22       40.69      3.98 o 
   6  -1   8       19.26       17.14      3.21 o 
   7  -1   8      740.26      757.55     21.81 o 
   8  -1   8        2.22        3.67      4.81 o 
   9  -1   8        0.37        5.68      5.38 o 
 -12   0   8       91.18      113.22     11.15 o 
 -11   0   8       51.46       62.34     13.91 o 
 -10   0   8        0.31        1.02      3.57 o 
  -9   0   8       26.45       16.50      3.44 o 
  -8   0   8      854.76      795.74     25.54 o 
  -7   0   8      353.85      354.32     17.93 o 
  -6   0   8      440.65      397.83     12.19 o 
  -5   0   8       45.05       63.21      2.89 o 
  -4   0   8      260.14      273.96      4.74 o 
  -2   0   8      346.26      353.09      8.08 o 
  -1   0   8      376.69      407.29      7.85 o 
   0   0   8      113.03      138.27      5.54 o 
   1   0   8      527.09      572.81      7.90 o 
   2   0   8        5.87        8.78      1.59 o 
   3   0   8       30.60       37.03      3.38 o 
   4   0   8      214.29      236.02      7.80 o 
   5   0   8      143.58      141.64      6.99 o 
   6   0   8        6.97        3.73      2.67 o 
   7   0   8        3.46        8.48      4.46 o 
   8   0   8        1.30        4.02      4.90 o 
   9   0   8        2.90        7.59      8.12 o 
 -12   1   8        7.07        3.91      9.69 o 
 -11   1   8      122.84      123.95     15.10 o 
 -10   1   8        2.87        7.93      8.98 o 
  -9   1   8       26.71       25.04      4.86 o 
  -8   1   8      189.63      180.68      9.41 o 
  -7   1   8      107.05      136.48     10.44 o 
  -6   1   8      149.66      145.79      6.95 o 
  -5   1   8     1132.88     1190.73     18.21 o 
  -4   1   8      576.47      621.70      7.86 o 
  -3   1   8      214.80      239.25      6.26 o 
  -2   1   8      392.13      414.60      9.01 o 
  -1   1   8       15.60       12.72      2.05 o 
   0   1   8      671.07      720.09     12.07 o 
   1   1   8      301.40      332.53      6.23 o 
   2   1   8      407.27      430.08      7.79 o 
   3   1   8       15.08       15.79      2.65 o 
   4   1   8      724.37      725.90     14.60 o 
   5   1   8      332.28      338.23      9.81 o 
   6   1   8       79.35       61.91      8.02 o 
   7   1   8       55.31       56.15      8.47 o 
   8   1   8        7.12        7.90      8.20 o 
 -12   2   8       13.59       17.91      5.49 o 
 -11   2   8      155.77      154.07     12.41 o 
 -10   2   8       12.12        7.08      8.49 o 
  -9   2   8        1.67        5.52      3.61 o 
  -8   2   8        0.80        2.69      2.91 o 
  -7   2   8       65.59       82.03      5.93 o 
  -6   2   8      240.92      238.04      8.54 o 
  -5   2   8        7.14       10.40      1.69 o 
  -4   2   8      850.01      981.01     12.61 o 
  -3   2   8      764.95      774.03     19.96 o 
  -2   2   8      107.82      111.64      4.36 o 
  -1   2   8      501.19      496.55     10.91 o 
   0   2   8      130.65      149.84      6.40 o 
   1   2   8      409.17      447.88      8.80 o 
   2   2   8       24.31       21.51      2.44 o 
   3   2   8      117.71      135.77      8.51 o 
   4   2   8       13.45        4.70      3.45 o 
   5   2   8      220.22      187.80     13.96 o 
   6   2   8       75.57       61.71      6.23 o 
   7   2   8        0.04        3.48      6.07 o 
   8   2   8       32.07       23.85      9.86 o 
 -13   3   8       35.57       53.07     19.92 o 
 -12   3   8        1.94       14.89      9.10 o 
 -11   3   8       11.70       22.72      8.27 o 
 -10   3   8       60.48       71.63     10.93 o 
  -9   3   8      118.65      105.09      7.55 o 
  -8   3   8      120.48      129.75      7.91 o 
  -7   3   8       51.79       64.04      5.47 o 
  -6   3   8        3.20        4.68      3.23 o 
  -5   3   8      247.64      264.76      8.61 o 
  -4   3   8      154.17      156.01      3.98 o 
  -3   3   8        1.53        0.51      2.15 o 
  -2   3   8      200.75      211.15      6.10 o 
  -1   3   8       99.30      106.23      9.27 o 
   0   3   8      868.22      928.01     17.84 o 
   1   3   8      799.37      854.64     13.66 o 
   2   3   8      255.80      284.66      8.11 o 
   3   3   8      256.46      255.18     13.97 o 
   4   3   8        6.11        5.31      5.60 o 
   5   3   8        3.66       -0.97      3.17 o 
   6   3   8       46.39       42.02     11.63 o 
   7   3   8       39.63       37.15      9.86 o 
   8   3   8        1.08        3.60      7.42 o 
 -13   4   8      139.62      160.66     25.13 o 
 -12   4   8      115.84      139.42     17.65 o 
 -11   4   8       31.82       45.54     15.46 o 
 -10   4   8      156.47      188.45     17.04 o 
  -9   4   8      103.37      104.93      7.64 o 
  -8   4   8       11.97       15.62      3.91 o 
  -7   4   8      385.99      384.27     14.06 o 
  -6   4   8       15.02       14.96      2.11 o 
  -5   4   8     1610.39     1582.16     30.51 o 
  -4   4   8      105.19       45.10      6.02 o 
  -3   4   8        0.61        0.94      1.51 o 
  -2   4   8      936.77     1011.92     18.75 o 
  -1   4   8      109.92      106.94      5.28 o 
   0   4   8      203.40      220.34      7.81 o 
   1   4   8      136.83      143.98      6.43 o 
   2   4   8       55.24       59.13      4.57 o 
   3   4   8       52.28       50.36      6.02 o 
   4   4   8       15.12       13.99      4.38 o 
   5   4   8        4.09        6.31      4.12 o 
   6   4   8       49.30       53.08      6.28 o 
   7   4   8      342.92      296.62     43.86 o 
 -12   5   8       35.96       39.06     10.77 o 
 -11   5   8        0.07       11.49     10.51 o 
 -10   5   8       12.15       13.46      5.86 o 
  -9   5   8        3.44        5.14      3.33 o 
  -8   5   8      723.76      707.67     18.15 o 
  -7   5   8       52.04       60.44      5.98 o 
  -6   5   8        5.87        5.48      2.97 o 
  -5   5   8     1194.38     1111.82     16.10 o 
  -4   5   8      107.88       95.36     17.37 o 
  -3   5   8      609.46      563.99     18.92 o 
  -2   5   8        3.53       -1.33      2.12 o 
  -1   5   8      552.96      562.48     11.87 o 
   0   5   8       21.18       21.07      3.12 o 
   1   5   8      206.55      238.93      9.09 o 
   2   5   8       45.67       49.54      6.47 o 
   3   5   8      366.97      364.37     15.98 o 
   4   5   8        5.47        0.42      3.70 o 
   5   5   8        0.19       -0.91      3.93 o 
   6   5   8       83.95       74.68      7.55 o 
   7   5   8       46.02       48.60     12.22 o 
 -12   6   8        2.11       21.86      8.68 o 
 -11   6   8      199.49      257.74     18.24 o 
 -10   6   8       43.70       45.83     15.61 o 
  -9   6   8       31.70       33.32      7.47 o 
  -8   6   8       41.95       21.28      7.00 o 
  -7   6   8     1609.22     1427.66     43.68 o 
  -6   6   8        7.40        1.48      3.21 o 
  -5   6   8        7.47        1.89      3.71 o 
  -4   6   8      470.60      464.55     11.62 o 
  -3   6   8     1929.66     1867.38     31.12 o 
  -2   6   8        4.61        0.43      2.46 o 
  -1   6   8      102.40      100.86      6.59 o 
   0   6   8       24.60       17.00      3.58 o 
   1   6   8        0.38        3.74      3.03 o 
   2   6   8      580.18      581.38     14.67 o 
   3   6   8       33.69       42.66      7.40 o 
   4   6   8       76.61       70.59      8.89 o 
   5   6   8       89.66       77.32      8.90 o 
   6   6   8       45.67       32.06      6.00 o 
 -12   7   8       31.23       53.25     15.03 o 
 -11   7   8      157.63      170.35     18.26 o 
 -10   7   8      210.84      249.87     18.45 o 
  -9   7   8        3.88       -0.04      5.63 o 
  -8   7   8       43.80       28.53      4.59 o 
  -7   7   8      555.54      480.72     20.76 o 
  -6   7   8        1.00        0.94      3.32 o 
  -5   7   8      123.40      130.53      6.32 o 
  -4   7   8     2329.24     2192.54     35.58 o 
  -3   7   8      565.60      564.69     14.16 o 
  -2   7   8     1133.53     1068.15     21.60 o 
  -1   7   8        0.65       -0.87      2.43 o 
   0   7   8        5.08        2.95      2.80 o 
   1   7   8       98.80       89.53      8.46 o 
   2   7   8       49.52       40.52      5.99 o 
   3   7   8      202.85      210.14     25.83 o 
   4   7   8       12.20       13.35      6.37 o 
   5   7   8       43.30       28.53      8.68 o 
   6   7   8       14.24       10.77      5.78 o 
 -12   8   8        0.09        1.33     12.02 o 
 -11   8   8       74.83       59.29     10.32 o 
 -10   8   8        3.55       12.55      8.16 o 
  -9   8   8       19.12       18.46     11.95 o 
  -8   8   8       29.04       28.57      5.05 o 
  -7   8   8       46.52       42.30      5.86 o 
  -6   8   8      399.93      374.55     13.62 o 
  -5   8   8      307.68      276.23      9.29 o 
  -4   8   8      317.99      275.67      9.63 o 
  -3   8   8       29.05       45.54      5.18 o 
  -2   8   8      511.59      487.63     17.17 o 
  -1   8   8      501.36      465.73     13.73 o 
   0   8   8       50.45       53.97      5.28 o 
   1   8   8       25.70       20.24      5.44 o 
   2   8   8        3.78        8.04      6.34 o 
   3   8   8      113.31      112.75     11.56 o 
   4   8   8        9.09        4.58      7.87 o 
   5   8   8        0.00        0.57      5.98 o 
 -12   9   8        0.02       54.80     20.48 o 
 -11   9   8       19.69       56.20     19.54 o 
 -10   9   8       17.68       16.72     11.46 o 
  -9   9   8      139.13      149.18      9.56 o 
  -8   9   8        5.34        6.85      4.22 o 
  -7   9   8        0.48       10.13      4.51 o 
  -6   9   8        3.82        4.13      3.02 o 
  -5   9   8       38.14       39.78      4.72 o 
  -4   9   8        5.46        6.55      5.18 o 
  -3   9   8       20.98       13.55      5.58 o 
  -2   9   8        6.00       -1.43      2.90 o 
  -1   9   8        0.06       -2.39      4.93 o 
   0   9   8       10.87        8.40      4.57 o 
   1   9   8       13.49       11.13      5.08 o 
   2   9   8       10.43       16.34     12.04 o 
   3   9   8      114.92      133.94     27.95 o 
   4   9   8      141.88      144.06     13.25 o 
 -11  10   8      120.09      131.72     37.50 o 
 -10  10   8        0.02        3.57      4.73 o 
  -9  10   8       25.23       36.08     12.23 o 
  -8  10   8       18.43       12.47     15.05 o 
  -7  10   8       39.84       31.31      6.35 o 
  -6  10   8       34.69       41.50      4.82 o 
  -5  10   8        0.03       -2.47      6.50 o 
  -4  10   8        2.44        4.15      3.18 o 
  -3  10   8      256.84      250.14     12.95 o 
  -2  10   8        3.23        1.11      3.50 o 
  -1  10   8        1.12        3.95      3.80 o 
   0  10   8        2.18        5.21      7.51 o 
   1  10   8       10.77       10.29      5.47 o 
   2  10   8       12.09       14.76      7.10 o 
   3  10   8        1.77        0.58      6.60 o 
   4  10   8        2.29        6.81      6.98 o 
 -11  11   8       56.94       55.00     28.93 o 
 -10  11   8      138.07      148.44     11.23 o 
  -9  11   8       88.97       91.44     15.99 o 
  -8  11   8      149.15      150.96     11.34 o 
  -7  11   8      116.41      133.89      6.97 o 
  -6  11   8      328.27      338.69     11.52 o 
  -5  11   8        1.01        2.46      5.61 o 
  -4  11   8        6.98        1.36      3.56 o 
  -3  11   8       26.95       32.61      8.36 o 
  -2  11   8       57.32       51.37      6.60 o 
  -1  11   8       12.14        3.57      5.96 o 
   0  11   8        3.53        2.35      5.27 o 
   1  11   8       12.62        4.29      7.71 o 
   2  11   8       58.27       65.28     12.29 o 
   3  11   8      197.91      215.79     56.30 o 
 -10  12   8      105.39      106.72     12.17 o 
  -9  12   8       11.92       16.99      6.56 o 
  -8  12   8      205.93      192.22     24.26 o 
  -7  12   8      223.44      229.42     17.30 o 
  -6  12   8       93.65      101.59      9.36 o 
  -5  12   8       28.91       26.04     10.37 o 
  -4  12   8       14.31       14.47      4.81 o 
  -3  12   8      139.69      166.15     10.74 o 
  -2  12   8       12.16       10.95      4.96 o 
  -1  12   8       95.59      115.15     11.32 o 
   0  12   8       63.34       50.93      8.73 o 
   1  12   8      132.27      125.50     25.40 o 
   2  12   8       34.29       50.98     10.51 o 
 -10  13   8       11.78       18.15      6.93 o 
  -9  13   8        0.52       -8.93      9.65 o 
  -8  13   8        8.66       -5.40      5.40 o 
  -7  13   8       11.04        2.47      3.82 o 
  -6  13   8      102.35      128.35      9.13 o 
  -5  13   8       51.78       33.67     10.38 o 
  -4  13   8       77.00       84.20     12.60 o 
  -3  13   8       15.09       22.20      9.90 o 
  -2  13   8       18.37       10.27      6.49 o 
  -1  13   8        7.19        3.65      6.25 o 
   0  13   8        0.39        4.29      6.41 o 
   1  13   8        5.29       10.77     17.18 o 
  -9  14   8       43.84       30.61     27.55 o 
  -8  14   8        1.04       -9.87     15.29 o 
  -7  14   8        0.16        0.95      7.15 o 
  -6  14   8      268.48      294.68     13.33 o 
  -5  14   8        1.56       -1.35      8.54 o 
  -4  14   8        2.93       -3.76      8.41 o 
  -3  14   8       87.52      103.58     10.84 o 
  -2  14   8        0.29       -3.63      7.22 o 
  -1  14   8        7.99        9.34      8.86 o 
  -7  15   8      235.98      248.82     13.43 o 
  -6  15   8        0.08       -8.97     16.85 o 
  -5  15   8        1.15       -2.71     11.01 o 
  -4  15   8       16.32       11.18     12.02 o 
  -3  15   8       91.30      110.50     15.38 o 
   0 -18   9       22.04       11.14     11.96 o 
   1 -18   9       27.31       -1.21     22.17 o 
   2 -18   9       23.43        8.08     19.79 o 
   3 -18   9       51.61       31.70     16.91 o 
   4 -18   9        4.03      -12.97     18.77 o 
  -2 -17   9       14.41        6.53      9.32 o 
  -1 -17   9       40.88       67.95     14.71 o 
   0 -17   9       27.53       22.95      8.77 o 
   1 -17   9        0.66       -7.18      7.18 o 
   2 -17   9       19.74       -4.49     11.80 o 
   3 -17   9       50.49       32.06     15.89 o 
   4 -17   9       59.70       42.02      8.86 o 
   5 -17   9        0.00       -1.80     11.61 o 
   6 -17   9       13.64       -9.78     10.26 o 
  -4 -16   9        2.52       -4.01      5.49 o 
  -3 -16   9       10.60       15.79      6.98 o 
  -2 -16   9       48.29       45.16      7.63 o 
  -1 -16   9       15.25        4.83      6.64 o 
   0 -16   9        0.04       -4.59      6.42 o 
   1 -16   9       13.22       11.55      7.99 o 
   2 -16   9      103.80      110.03     13.36 o 
   3 -16   9       39.79       22.89     10.85 o 
   4 -16   9       29.12       17.51      7.56 o 
   5 -16   9      197.93      181.52     36.54 o 
   6 -16   9       88.44       64.99     13.10 o 
   7 -16   9       64.19       50.01     11.38 o 
  -5 -15   9        8.17        6.68      6.16 o 
  -4 -15   9        0.21        4.39      4.97 o 
  -3 -15   9        1.91        5.08      5.00 o 
  -2 -15   9       54.95       58.95      7.50 o 
  -1 -15   9      172.04      174.28     14.20 o 
   0 -15   9        0.00       -2.64      6.01 o 
   1 -15   9        6.78        6.48      7.17 o 
   2 -15   9       43.33       44.40      9.97 o 
   3 -15   9      120.54      119.55     10.64 o 
   4 -15   9        6.14       -3.50      8.41 o 
   5 -15   9       41.98       38.45      9.70 o 
   6 -15   9      298.40      324.78     28.66 o 
   7 -15   9        1.48        1.21     11.88 o 
  -6 -14   9       17.06       25.94      7.43 o 
  -5 -14   9       10.94        5.92      4.89 o 
  -4 -14   9        2.20        6.57      4.89 o 
  -3 -14   9       62.93       49.63      6.72 o 
  -2 -14   9       26.96       23.41      5.50 o 
  -1 -14   9        0.01       -0.07      4.45 o 
   0 -14   9       76.15       69.50      9.75 o 
   1 -14   9      104.47      111.99     11.64 o 
   2 -14   9        6.31        7.82      5.39 o 
   3 -14   9       19.30       25.14      8.15 o 
   4 -14   9       27.76       19.86     10.74 o 
   5 -14   9       69.49       57.46     10.80 o 
   6 -14   9        1.72       -1.28      6.99 o 
   7 -14   9      142.25      133.03     11.63 o 
   8 -14   9       30.84       34.93     19.44 o 
  -7 -13   9       13.29       20.20      6.73 o 
  -6 -13   9       34.07       39.47      6.46 o 
  -5 -13   9        7.17        4.68      3.99 o 
  -4 -13   9      124.28      115.44      8.22 o 
  -3 -13   9       10.10        9.02      4.17 o 
  -2 -13   9       64.69       64.45      7.07 o 
  -1 -13   9       82.40       85.82      7.63 o 
   0 -13   9       51.36       48.16      5.56 o 
   1 -13   9      302.83      321.37     12.27 o 
   2 -13   9       34.64       36.69      6.76 o 
   3 -13   9      110.70       98.44      9.04 o 
   4 -13   9        0.02       -0.40      5.15 o 
   5 -13   9       43.74       41.01      9.09 o 
   6 -13   9      137.50      146.33     11.37 o 
   7 -13   9      213.07      203.07     13.30 o 
   8 -13   9       19.51       18.62     11.16 o 
  -7 -12   9       17.47       16.77      6.73 o 
  -6 -12   9      147.21      148.61      9.21 o 
  -5 -12   9       56.48       72.91      8.40 o 
  -4 -12   9      215.03      212.03     10.26 o 
  -3 -12   9      170.33      167.56      8.95 o 
  -2 -12   9      133.70      115.77      6.58 o 
  -1 -12   9        1.63        0.77      3.05 o 
   0 -12   9       72.93       79.40      6.24 o 
   1 -12   9        8.24        6.24      3.79 o 
   2 -12   9      130.00      154.37      8.23 o 
   3 -12   9      485.36      512.32     14.24 o 
   4 -12   9       12.43        8.91      7.02 o 
   5 -12   9       40.10       32.50      7.64 o 
   6 -12   9        5.72       -0.97      5.04 o 
   7 -12   9      758.64      850.23     30.93 o 
   8 -12   9        0.90        9.23      8.48 o 
   9 -12   9        5.70       10.62     11.65 o 
  -8 -11   9       38.61       50.42      7.63 o 
  -7 -11   9        3.88        5.72      4.18 o 
  -6 -11   9       24.82       20.70      4.33 o 
  -5 -11   9        1.87       -0.43      3.17 o 
  -4 -11   9       48.05       49.00      5.19 o 
  -3 -11   9       13.65       15.10      3.71 o 
  -2 -11   9      406.21      402.38     10.08 o 
  -1 -11   9       25.33       30.85      4.72 o 
   0 -11   9       24.19       27.24      4.99 o 
   1 -11   9       63.10       65.02      4.98 o 
   2 -11   9       30.31       28.19      4.25 o 
   3 -11   9       19.46       21.79      3.89 o 
   4 -11   9      147.83      148.37      7.02 o 
   5 -11   9        5.85        3.12      4.68 o 
   6 -11   9      204.94      223.94     12.88 o 
   7 -11   9       76.34       85.15     10.36 o 
   8 -11   9      538.96      564.85     29.96 o 
   9 -11   9       34.53       33.88      6.91 o 
  -9 -10   9       28.07       30.86      6.67 o 
  -8 -10   9       11.48       13.03      5.09 o 
  -7 -10   9       21.36       11.75      4.12 o 
  -6 -10   9      386.72      397.66     11.89 o 
  -5 -10   9       24.95       18.01      3.73 o 
  -4 -10   9      324.38      293.33      9.65 o 
  -3 -10   9      109.82      113.52      7.08 o 
  -2 -10   9      174.33      188.30      7.48 o 
  -1 -10   9       98.20      109.13      5.95 o 
   0 -10   9        0.02       -2.31      2.31 o 
   1 -10   9       92.81       90.50      5.45 o 
   2 -10   9        0.52        3.00      2.95 o 
   3 -10   9        0.00       -2.37      2.37 o 
   4 -10   9       26.36       27.75      3.60 o 
   5 -10   9        1.12        6.46     11.38 o 
   6 -10   9      223.21      244.91     17.23 o 
   7 -10   9       45.50       49.90     11.59 o 
   8 -10   9      935.34     1016.48     30.68 o 
   9 -10   9       51.87       61.30      7.93 o 
  -9  -9   9        0.16        1.45      4.34 o 
  -8  -9   9       22.90       18.41      8.45 o 
  -7  -9   9      112.44      131.41      8.36 o 
  -6  -9   9       26.98       24.02      3.94 o 
  -5  -9   9        0.32        0.88      2.37 o 
  -4  -9   9       11.33        9.08      2.88 o 
  -3  -9   9       14.09        2.96      2.47 o 
  -2  -9   9       39.40       38.21      3.54 o 
  -1  -9   9      150.97      153.01      8.59 o 
   0  -9   9        8.42        6.54      2.55 o 
   1  -9   9       51.93       46.48      3.65 o 
   2  -9   9        5.00        2.38      2.26 o 
   3  -9   9      366.16      380.35      9.32 o 
   4  -9   9      186.16      168.71      7.50 o 
   5  -9   9       79.39       91.27      5.55 o 
   6  -9   9       69.29       76.05      7.11 o 
   7  -9   9       22.00       30.26      5.38 o 
   8  -9   9      175.18      173.60     10.95 o 
   9  -9   9       62.38       71.35      8.46 o 
 -10  -8   9       15.47       13.05      5.52 o 
  -9  -8   9       36.02       32.35      5.53 o 
  -8  -8   9       68.44       61.12      5.81 o 
  -7  -8   9      124.36      123.15      7.66 o 
  -6  -8   9        2.15        1.95      2.69 o 
  -5  -8   9       74.37       77.73      6.48 o 
  -4  -8   9      136.71      140.66      7.16 o 
  -3  -8   9     1021.41      949.10     17.40 o 
  -2  -8   9       28.29       27.11      3.37 o 
  -1  -8   9      132.33      131.91      5.64 o 
   0  -8   9       39.48       39.45      3.77 o 
   1  -8   9      704.16      740.15     12.29 o 
   2  -8   9       57.94       69.93      4.24 o 
   3  -8   9        1.72       -0.40      2.12 o 
   4  -8   9        2.51        0.25      2.50 o 
   5  -8   9      180.05      174.71      6.99 o 
   6  -8   9        1.98        2.73      3.80 o 
   7  -8   9        3.57        2.42      4.12 o 
   8  -8   9      247.01      269.26     15.70 o 
   9  -8   9        5.11        8.82      5.21 o 
 -10  -7   9        3.00        6.96      7.11 o 
  -9  -7   9       37.10       37.34      4.97 o 
  -8  -7   9       13.10       12.96      3.66 o 
  -7  -7   9      485.06      491.42     13.09 o 
  -6  -7   9       66.73       68.82      5.39 o 
  -5  -7   9       26.31       17.57      4.03 o 
  -4  -7   9      504.11      488.63     11.13 o 
  -3  -7   9      215.29      201.53      6.84 o 
  -2  -7   9      240.33      256.57      7.26 o 
  -1  -7   9        8.95       10.92      2.28 o 
   0  -7   9        0.22        3.70      1.83 o 
   1  -7   9       95.71       93.65      4.48 o 
   2  -7   9       22.98       28.83      3.01 o 
   3  -7   9      301.65      334.21      7.70 o 
   4  -7   9       69.90       61.03      4.47 o 
   5  -7   9      195.12      208.01      7.43 o 
   6  -7   9       28.84       23.44      4.61 o 
   7  -7   9        3.39        2.22      5.81 o 
   8  -7   9        5.04       14.84      4.93 o 
   9  -7   9       21.74       33.63      6.24 o 
 -11  -6   9       48.85       51.23     10.64 o 
 -10  -6   9      146.31      144.00     14.25 o 
  -9  -6   9       14.89       13.69      6.23 o 
  -8  -6   9       27.75       35.01      4.02 o 
  -7  -6   9        9.52        7.32      2.67 o 
  -6  -6   9      148.68      139.58      6.69 o 
  -5  -6   9      425.13      390.38      9.58 o 
  -4  -6   9        3.51        3.27      1.93 o 
  -3  -6   9        1.22        2.18      1.60 o 
  -2  -6   9       44.95       47.36      3.76 o 
  -1  -6   9     2026.24     2161.49     27.00 o 
   0  -6   9      108.75      109.82      4.51 o 
   1  -6   9       46.28       56.06      3.45 o 
   2  -6   9      153.89      159.64      5.22 o 
   3  -6   9      300.57      344.74      7.66 o 
   4  -6   9      165.84      169.54      8.38 o 
   5  -6   9      219.49      229.76      7.54 o 
   6  -6   9       99.44       89.86      5.18 o 
   7  -6   9      188.90      233.55     11.40 o 
   8  -6   9       30.46       36.44      5.95 o 
   9  -6   9      115.19      103.08      9.12 o 
 -11  -5   9       26.12       22.54      7.74 o 
 -10  -5   9       23.76       28.50      7.42 o 
  -9  -5   9      219.85      205.13     14.03 o 
  -8  -5   9       23.35       28.58      5.01 o 
  -7  -5   9        4.13        1.52      2.14 o 
  -6  -5   9       40.47       45.26      3.91 o 
  -5  -5   9       22.12       18.01      2.52 o 
  -4  -5   9      142.87      134.94      6.33 o 
  -3  -5   9       39.47       33.32      3.22 o 
  -2  -5   9        3.46        1.89      1.61 o 
  -1  -5   9     4244.61     4629.29     56.01 o 
   0  -5   9      279.57      279.47      9.36 o 
   1  -5   9      621.96      675.94     10.48 o 
   2  -5   9       44.14       43.96      2.77 o 
   3  -5   9       20.04       19.97      2.57 o 
   4  -5   9        9.78        8.79      2.86 o 
   5  -5   9       43.15       35.30      5.11 o 
   6  -5   9      245.63      260.40      8.51 o 
   7  -5   9       94.47       93.43      8.63 o 
   8  -5   9      164.53      135.65     10.42 o 
   9  -5   9        1.95       13.22      7.47 o 
 -11  -4   9      186.77      219.55     15.86 o 
 -10  -4   9      171.84      142.30     12.73 o 
  -9  -4   9       30.10       26.27      7.38 o 
  -8  -4   9       10.21        9.59      3.80 o 
  -7  -4   9      555.50      535.58     18.48 o 
  -6  -4   9      187.05      172.09      5.93 o 
  -5  -4   9      262.03      241.98      9.20 o 
  -3  -4   9      208.37      205.35      6.29 o 
  -2  -4   9      424.16      413.26     10.98 o 
  -1  -4   9      893.10     1057.17     14.54 o 
   0  -4   9      176.37      187.91      5.33 o 
   1  -4   9      178.97      171.27      4.27 o 
   2  -4   9      180.88      210.24      4.94 o 
   3  -4   9      137.02      154.60      5.92 o 
   4  -4   9     1089.51     1254.57     21.20 o 
   5  -4   9      694.97      738.34     15.10 o 
   6  -4   9      102.05      110.68      6.39 o 
   7  -4   9      162.38      144.22     10.24 o 
   8  -4   9       58.95       53.92      7.33 o 
   9  -4   9        4.01        3.72      9.31 o 
 -12  -3   9       88.31       88.94     11.77 o 
 -11  -3   9        9.71       15.95      6.36 o 
 -10  -3   9        0.07       -4.11      5.82 o 
  -9  -3   9       22.44       18.55      4.20 o 
  -8  -3   9        2.02        1.09      2.95 o 
  -7  -3   9       23.60       22.74      3.82 o 
  -6  -3   9     1030.37     1033.28     22.31 o 
  -5  -3   9      107.32       95.79      3.63 o 
  -4  -3   9       91.47      103.18      4.08 o 
  -3  -3   9       31.91       52.35      3.22 o 
  -2  -3   9        3.74        6.33      2.23 o 
  -1  -3   9       71.96       57.27      3.40 o 
   0  -3   9      524.70      535.72      9.14 o 
   1  -3   9       79.20       76.32      3.13 o 
   2  -3   9        0.30       -1.14      1.47 o 
   3  -3   9      481.50      524.80     11.58 o 
   4  -3   9        9.92       13.05      3.07 o 
   5  -3   9       31.95       34.95      4.31 o 
   6  -3   9      236.54      247.75     10.20 o 
   7  -3   9        0.05        2.04      4.42 o 
   8  -3   9       27.88       20.71      6.09 o 
   9  -3   9        1.22       13.01      8.46 o 
 -12  -2   9       45.59       49.58      8.93 o 
 -11  -2   9       11.93       11.10      5.83 o 
 -10  -2   9      119.61      133.76     12.98 o 
  -9  -2   9        0.05        2.47      3.27 o 
  -8  -2   9      751.50      738.59     18.31 o 
  -7  -2   9       10.86       16.85      3.33 o 
  -6  -2   9      147.82      121.83      6.45 o 
  -5  -2   9       57.03       58.43      2.86 o 
  -4  -2   9        0.10       -0.36      1.01 o 
  -3  -2   9      286.16      121.20      8.32 o 
  -2  -2   9      332.14      382.85      8.85 o 
  -1  -2   9      573.79      586.41      9.38 o 
   0  -2   9       89.44       89.40      3.12 o 
   1  -2   9       48.39       43.99      2.45 o 
   2  -2   9      205.73      223.06      4.93 o 
   3  -2   9       75.09       70.53      4.46 o 
   4  -2   9      187.73      201.26      8.43 o 
   5  -2   9        0.22        0.77      2.70 o 
   6  -2   9       96.71       92.18      7.80 o 
   7  -2   9        0.15        0.94      4.34 o 
   8  -2   9       15.60       20.64      8.44 o 
   9  -2   9        7.48       17.54     10.33 o 
 -12  -1   9       86.08      103.10     10.93 o 
 -11  -1   9        0.10        9.30      5.00 o 
 -10  -1   9        2.59        4.67      4.09 o 
  -9  -1   9        0.81        0.45      2.81 o 
  -8  -1   9      111.24      100.58      6.26 o 
  -7  -1   9      367.49      415.86     10.18 o 
  -6  -1   9        7.83        5.91      1.76 o 
  -5  -1   9      118.04      139.01      5.60 o 
  -4  -1   9        6.56        1.53      1.02 o 
  -3  -1   9      548.10      588.77     24.42 o 
  -2  -1   9      126.97      129.50      5.23 o 
  -1  -1   9      133.03      111.70      4.59 o 
   0  -1   9        1.80        2.44      1.40 o 
   1  -1   9       10.44        3.93      1.40 o 
   2  -1   9       33.97       35.06      2.43 o 
   3  -1   9        0.00        1.33      2.19 o 
   4  -1   9      153.60      179.02      7.46 o 
   5  -1   9       52.57       51.10      5.76 o 
   6  -1   9      113.08      116.29      6.60 o 
   7  -1   9       17.73       14.30      5.24 o 
   8  -1   9       42.40       45.28     14.65 o 
   9  -1   9       28.97       26.13      9.67 o 
 -12   0   9       31.73       26.68      6.51 o 
 -11   0   9       25.58       28.40      5.81 o 
 -10   0   9       46.59       49.46      6.08 o 
  -9   0   9       62.33       71.40      8.95 o 
  -8   0   9        0.00        1.73      3.16 o 
  -7   0   9      390.41      368.10     12.37 o 
  -6   0   9       10.52        4.70      2.07 o 
  -5   0   9      536.65      577.85     10.19 o 
  -4   0   9     1343.30     1372.98     15.07 o 
  -3   0   9       99.07      134.00      5.15 o 
  -2   0   9        0.35       -0.64      1.45 o 
  -1   0   9       13.74       11.18      2.03 o 
   0   0   9      806.05      794.78     12.25 o 
   1   0   9      112.21      135.08      4.84 o 
   2   0   9       52.06       65.20      3.13 o 
   3   0   9       77.25       83.01      5.28 o 
   4   0   9       63.23       69.12      5.12 o 
   5   0   9      657.69      667.46     17.42 o 
   6   0   9       10.60       11.87      5.88 o 
   7   0   9        4.03        3.74      6.62 o 
   8   0   9        0.02        1.07      6.79 o 
 -12   1   9        0.06       -0.76      7.27 o 
 -11   1   9        0.86        1.50      3.83 o 
 -10   1   9      130.01      112.68     19.28 o 
  -9   1   9       70.61       72.43      9.21 o 
  -8   1   9      144.09      126.28      8.66 o 
  -7   1   9       33.52       29.62      4.14 o 
  -6   1   9      225.71      203.47      7.67 o 
  -5   1   9       33.68       43.52      2.61 o 
  -4   1   9       49.02       34.74      2.46 o 
  -3   1   9      247.82      225.63      9.33 o 
  -2   1   9      774.16      788.80     14.42 o 
  -1   1   9     1079.38     1111.17     19.28 o 
   0   1   9     1419.38     1434.62     26.44 o 
   1   1   9      542.17      569.64     10.29 o 
   2   1   9      144.54      161.64      6.87 o 
   3   1   9      184.79      194.63      9.19 o 
   4   1   9     1434.17     1448.34     30.12 o 
   5   1   9      585.87      576.20     16.66 o 
   6   1   9      179.46      169.01      9.30 o 
   7   1   9        4.62        3.71      6.54 o 
   8   1   9      138.65      172.47     23.81 o 
 -12   2   9        0.56        5.36      7.74 o 
 -11   2   9        0.32        9.12      6.96 o 
 -10   2   9       12.90       29.44     15.04 o 
  -9   2   9       20.15       17.44      4.21 o 
  -8   2   9      103.09      106.08      7.23 o 
  -7   2   9      103.83       93.52      6.83 o 
  -6   2   9      521.33      490.33     12.63 o 
  -5   2   9       44.69       41.33      3.34 o 
  -4   2   9       62.47       64.38      3.36 o 
  -3   2   9        2.26        0.05      1.05 o 
  -2   2   9       93.22       83.59      4.72 o 
  -1   2   9        8.08        2.31      1.81 o 
   0   2   9      537.47      563.72     10.95 o 
   1   2   9      441.19      484.51     10.44 o 
   2   2   9        1.95        2.95      2.28 o 
   3   2   9      569.32      567.79     16.11 o 
   4   2   9      361.39      325.48     12.25 o 
   5   2   9       64.48       61.45      6.49 o 
   6   2   9        9.16       12.35      4.89 o 
   7   2   9        2.52       -6.25      6.25 o 
   8   2   9        0.11        3.10      8.14 o 
 -12   3   9       89.41      118.12     15.20 o 
 -11   3   9        1.11       15.66     11.29 o 
 -10   3   9       14.73       30.16      7.85 o 
  -9   3   9      152.08      143.23      8.94 o 
  -8   3   9       55.79       68.74      6.08 o 
  -7   3   9       55.16       43.67      5.06 o 
  -6   3   9       18.24       19.10      3.06 o 
  -5   3   9       89.08       89.36     18.67 o 
  -4   3   9      593.00      585.22     12.82 o 
  -3   3   9      261.87      238.18     12.77 o 
  -2   3   9      183.56      187.67      6.10 o 
  -1   3   9        0.10       -1.23      1.91 o 
   0   3   9       52.34       63.74      4.89 o 
   1   3   9       78.07       88.16      5.12 o 
   2   3   9      432.22      436.90     15.72 o 
   3   3   9       65.18       64.85     10.13 o 
   4   3   9       67.45       70.57      7.10 o 
   5   3   9       77.71       81.34      7.43 o 
   6   3   9        0.06        5.70      4.36 o 
   7   3   9       56.04       44.35     10.53 o 
 -12   4   9       74.17       86.69     10.76 o 
 -11   4   9       61.84       90.18     24.58 o 
 -10   4   9       34.18       45.95      9.42 o 
  -9   4   9       18.51       19.77      4.46 o 
  -8   4   9       44.09       36.73      4.95 o 
  -7   4   9      109.37      135.58      9.47 o 
  -6   4   9     1068.42     1048.68     22.64 o 
  -5   4   9      376.38      375.80     11.95 o 
  -3   4   9       36.16       36.56      4.80 o 
  -2   4   9        1.40        2.03      1.88 o 
  -1   4   9        0.59        1.67      2.11 o 
   0   4   9       36.47       38.03      4.23 o 
   1   4   9      502.62      525.06     11.64 o 
   2   4   9      200.35      195.23      8.81 o 
   3   4   9       26.08       30.15      6.33 o 
   4   4   9        0.12       -0.12      3.80 o 
   5   4   9       37.23       26.46      5.67 o 
   6   4   9        3.37       -1.22      4.30 o 
   7   4   9       23.26       38.40     10.77 o 
 -12   5   9       50.76       74.68     10.25 o 
 -11   5   9      143.75      165.00     13.66 o 
 -10   5   9        5.09       13.21      4.25 o 
  -9   5   9        0.00       -1.35      3.94 o 
  -8   5   9       55.12       75.05      8.27 o 
  -7   5   9      141.55      133.40     11.91 o 
  -6   5   9      917.15      889.99     20.75 o 
  -5   5   9        0.58       -1.05      1.80 o 
  -4   5   9        4.10        0.22      3.24 o 
  -3   5   9      274.89      261.97      8.79 o 
  -2   5   9      555.93      575.48     13.84 o 
  -1   5   9       22.80       28.22      3.44 o 
   0   5   9       23.10       24.06      4.58 o 
   1   5   9      214.60      198.78      8.04 o 
   2   5   9        2.81       -2.69      3.32 o 
   3   5   9       84.29       94.99      9.87 o 
   4   5   9      109.88      103.32     13.55 o 
   5   5   9       71.13       72.89     16.96 o 
   6   5   9      144.25      131.20     10.97 o 
 -12   6   9        0.43       26.56     43.73 o 
 -11   6   9        5.26       17.70     17.06 o 
 -10   6   9       32.91       33.67      6.57 o 
  -9   6   9       69.85       64.97      8.44 o 
  -8   6   9      201.64      160.66     11.06 o 
  -7   6   9        1.65        2.83      3.35 o 
  -6   6   9      107.41      107.67      7.67 o 
  -5   6   9      150.13      129.81      5.96 o 
  -4   6   9     2204.42     2174.01     35.33 o 
  -3   6   9     1173.13     1068.14     20.92 o 
  -2   6   9        1.83        1.43      2.61 o 
  -1   6   9       85.32       79.09      5.51 o 
   0   6   9      432.65      426.51     11.35 o 
   1   6   9     1344.40     1238.92     23.84 o 
   2   6   9      117.31      123.52      9.30 o 
   3   6   9       20.55       16.91     10.84 o 
   4   6   9       44.54       42.74     20.51 o 
   5   6   9      175.17      191.47     14.48 o 
   6   6   9       18.18       19.74      5.80 o 
 -12   7   9        1.25      -13.15     13.15 o 
 -11   7   9      180.63      202.36     54.99 o 
 -10   7   9       45.80       45.17      5.31 o 
  -9   7   9        0.25        1.24      4.69 o 
  -8   7   9        3.81        5.42      3.54 o 
  -7   7   9       36.93       40.90      5.46 o 
  -6   7   9      417.16      409.86     14.20 o 
  -5   7   9       56.70       59.26      4.84 o 
  -4   7   9      429.14      392.22     11.84 o 
  -3   7   9     1371.88     1243.77     23.90 o 
  -2   7   9        0.14        4.41      2.85 o 
  -1   7   9        0.91        2.32      2.60 o 
   0   7   9        7.24       11.89      3.41 o 
   1   7   9      193.57      169.87      9.37 o 
   2   7   9        0.56       -5.03      5.03 o 
   3   7   9       68.39       72.74      9.71 o 
   4   7   9      219.35      239.29     15.04 o 
   5   7   9       10.04       16.16      9.62 o 
 -12   8   9        4.98       68.19     20.62 o 
 -11   8   9       10.99       58.20     19.03 o 
 -10   8   9        0.94        5.49      8.42 o 
  -9   8   9       21.38       18.31     10.33 o 
  -8   8   9       18.73       26.23      5.03 o 
  -7   8   9       33.52       28.23      5.32 o 
  -6   8   9      100.10       85.03      5.37 o 
  -5   8   9      225.78      201.70     10.44 o 
  -4   8   9       41.65       24.95      4.07 o 
  -3   8   9       37.90       35.59      4.87 o 
  -2   8   9       86.37       83.91      6.89 o 
  -1   8   9        4.15        3.08      3.06 o 
   0   8   9       20.14        8.77      3.69 o 
   1   8   9        2.96        8.55      4.83 o 
   2   8   9       40.49       33.57      7.65 o 
   3   8   9      120.34      131.34     20.49 o 
   4   8   9       16.85       23.28      7.63 o 
   5   8   9        0.63        9.43     17.53 o 
 -12   9   9       15.12       83.81     22.74 o 
 -11   9   9        9.86       47.89     19.93 o 
 -10   9   9        4.85       19.12      5.58 o 
  -9   9   9       81.61       85.64      8.07 o 
  -8   9   9      206.22      212.55     11.68 o 
  -7   9   9        5.69       10.21      4.49 o 
  -6   9   9        3.07       -1.05      2.62 o 
  -5   9   9      105.03       94.33      6.81 o 
  -4   9   9       43.14       40.21      6.05 o 
  -3   9   9       38.44       26.54      4.77 o 
  -2   9   9       29.68       21.94      5.76 o 
  -1   9   9       52.94       59.82      5.83 o 
   0   9   9      272.28      289.61     13.98 o 
   1   9   9        6.34        5.07      7.07 o 
   2   9   9       57.21       60.01      9.89 o 
   3   9   9       35.16       36.59      8.84 o 
   4   9   9        2.72        3.82     12.59 o 
 -11  10   9       29.31       38.16      7.85 o 
 -10  10   9        2.07       -0.71      4.80 o 
  -9  10   9        7.54        7.88     10.86 o 
  -8  10   9      144.11      146.72     10.80 o 
  -7  10   9       13.72        6.88      4.98 o 
  -6  10   9        8.51        2.57      3.63 o 
  -5  10   9       26.84       24.34      5.37 o 
  -4  10   9       30.54       26.13      7.03 o 
  -3  10   9       36.03       28.85      5.16 o 
  -2  10   9        8.84       12.85      5.03 o 
  -1  10   9       56.02       71.67      6.55 o 
   0  10   9        1.90       -0.70      5.03 o 
   1  10   9        0.99       -3.77      6.38 o 
   2  10   9       15.80       12.56      7.75 o 
   3  10   9       16.57       24.06      8.44 o 
 -11  11   9        4.98       14.30     15.09 o 
 -10  11   9       36.20       37.72     12.14 o 
  -9  11   9        4.06       -0.16      4.92 o 
  -8  11   9       13.56       10.98      5.72 o 
  -7  11   9        0.00       -3.09      9.91 o 
  -6  11   9      180.99      220.34      9.90 o 
  -5  11   9      108.94      109.85     12.82 o 
  -4  11   9        0.51       -3.92      3.92 o 
  -3  11   9       21.96       14.35      4.82 o 
  -2  11   9      254.42      272.58     12.95 o 
  -1  11   9       42.90       45.79      8.70 o 
   0  11   9       13.66       26.59      7.22 o 
   1  11   9       42.45       40.47     15.52 o 
   2  11   9       12.73        6.47      7.89 o 
 -10  12   9       46.80       40.37      7.79 o 
  -9  12   9       18.39        3.49      9.00 o 
  -8  12   9       41.52       44.12      7.90 o 
  -7  12   9       14.49        6.47      3.95 o 
  -6  12   9       87.20      107.43     13.66 o 
  -5  12   9        1.84       -1.55      3.62 o 
  -4  12   9       24.52       20.95      5.07 o 
  -3  12   9       53.60       49.67      6.86 o 
  -2  12   9      113.46      127.30     10.48 o 
  -1  12   9        2.65        8.99      6.13 o 
   0  12   9        3.66        1.97      6.55 o 
   1  12   9      501.52      621.08     26.42 o 
  -9  13   9       54.38       49.76     17.54 o 
  -8  13   9       17.75       17.93      7.55 o 
  -7  13   9      504.47      584.77     16.44 o 
  -6  13   9       43.97       43.90      8.43 o 
  -5  13   9        1.63       -3.00      7.14 o 
  -4  13   9       32.08       23.27      6.10 o 
  -3  13   9       73.76       83.07      8.74 o 
  -2  13   9        1.22        0.49     11.96 o 
  -1  13   9        7.69        8.79     10.34 o 
   0  13   9       39.98       37.88      9.20 o 
  -8  14   9       51.99       50.85     28.81 o 
  -7  14   9        6.11       -1.02     14.58 o 
  -6  14   9       41.84       56.18     15.92 o 
  -5  14   9        0.84        0.32     10.17 o 
  -4  14   9       23.71       12.74     12.82 o 
  -3  14   9      145.67      189.34     37.21 o 
  -2  14   9        0.06       -5.22      7.51 o 
   0 -18  10      193.44      180.09     28.39 o 
   1 -18  10       65.22       35.62     19.55 o 
   2 -18  10       10.76      -14.75     14.75 o 
   3 -18  10       97.25      125.59     28.65 o 
  -2 -17  10      118.83      147.83     25.51 o 
  -1 -17  10      189.99      235.90     31.60 o 
   0 -17  10      253.18      282.25     19.28 o 
   1 -17  10       78.70       50.53     18.57 o 
   2 -17  10      195.95      203.23     31.39 o 
   3 -17  10        6.92       -0.73      8.97 o 
   4 -17  10        2.87       -8.19      9.80 o 
   5 -17  10       21.02       26.38     10.72 o 
  -4 -16  10       31.94       34.80      9.41 o 
  -3 -16  10        0.10        2.44      6.61 o 
  -2 -16  10       23.55       13.78      5.96 o 
  -1 -16  10       35.61       19.75     13.20 o 
   0 -16  10      287.52      294.35     19.00 o 
   1 -16  10      105.66      108.74     12.88 o 
   2 -16  10       40.49       21.98      9.45 o 
   3 -16  10       13.98       17.28     12.60 o 
   4 -16  10       35.00       18.22      7.20 o 
   5 -16  10       70.60       59.13     12.46 o 
   6 -16  10        0.00       -6.62      8.19 o 
  -5 -15  10        0.58        5.54      6.33 o 
  -4 -15  10       26.17       21.68      6.89 o 
  -3 -15  10       30.86       34.57      6.51 o 
  -2 -15  10        2.26       -3.39      4.57 o 
  -1 -15  10        1.31       -2.12      4.75 o 
   0 -15  10       14.92       -1.15      7.92 o 
   1 -15  10        4.81       -2.19     10.11 o 
   2 -15  10       20.74       35.01     10.04 o 
   3 -15  10       31.42       12.27      6.76 o 
   4 -15  10       25.02       14.92      6.97 o 
   5 -15  10      274.68      272.05     19.64 o 
   6 -15  10      131.40      110.43     26.36 o 
   7 -15  10       27.77       31.54     14.66 o 
  -6 -14  10       35.23       33.91      7.52 o 
  -5 -14  10       31.55       36.05      7.39 o 
  -4 -14  10      191.90      174.97     11.54 o 
  -3 -14  10        5.53        4.94      4.56 o 
  -2 -14  10       22.67        9.38      4.78 o 
  -1 -14  10       14.19        2.06      6.06 o 
   0 -14  10        2.59        1.76      6.16 o 
   1 -14  10       24.30        6.53     11.74 o 
   2 -14  10       10.27       -0.96      6.60 o 
   3 -14  10       94.17      103.65      9.91 o 
   4 -14  10       11.11       15.55      8.11 o 
   5 -14  10       48.68       43.85     10.03 o 
   6 -14  10       46.84       29.31     12.37 o 
   7 -14  10        3.83        8.57      9.84 o 
  -7 -13  10       82.51      107.91     10.44 o 
  -6 -13  10      149.48      168.39     11.27 o 
  -5 -13  10      293.57      296.19     12.31 o 
  -4 -13  10        0.39       -1.25      3.46 o 
  -3 -13  10      576.00      583.81     15.55 o 
  -2 -13  10        3.88        0.39      3.25 o 
  -1 -13  10       69.64       83.22      8.67 o 
   0 -13  10      214.62      228.51     10.39 o 
   1 -13  10      196.58      203.57     10.43 o 
   2 -13  10      475.05      486.04     16.39 o 
   3 -13  10      232.41      256.70     17.46 o 
   4 -13  10        7.93        3.74     10.87 o 
   5 -13  10        2.38        3.04      6.70 o 
   6 -13  10        8.36        2.04      7.11 o 
   7 -13  10       39.14       50.99     11.68 o 
   8 -13  10       14.32       21.92     11.81 o 
  -7 -12  10        3.60        0.21      4.86 o 
  -6 -12  10        0.07       -3.38      3.38 o 
  -5 -12  10      249.78      263.90     10.87 o 
  -4 -12  10      434.15      445.12     13.10 o 
  -3 -12  10        8.27        4.87      3.43 o 
  -2 -12  10       70.34       68.46      5.43 o 
  -1 -12  10       24.41       22.94      4.29 o 
   0 -12  10      195.94      223.82      9.52 o 
   1 -12  10       68.81       82.42      7.26 o 
   2 -12  10       17.72       16.88      4.24 o 
   3 -12  10       71.68       78.26      6.19 o 
   4 -12  10        0.29        1.49      4.56 o 
   5 -12  10        1.34        2.37      6.43 o 
   6 -12  10        0.11        4.24      7.97 o 
   7 -12  10        8.88       14.43      9.36 o 
   8 -12  10       13.27       11.66     11.76 o 
  -8 -11  10        8.68        9.34      5.75 o 
  -7 -11  10       91.46      102.12      9.06 o 
  -6 -11  10        5.00        4.28      3.55 o 
  -5 -11  10        6.97        7.57      3.56 o 
  -4 -11  10      428.72      395.32     11.84 o 
  -3 -11  10      116.21      116.64      7.26 o 
  -2 -11  10       88.55       92.80      8.14 o 
  -1 -11  10        1.24        0.05      3.24 o 
   0 -11  10       16.36        9.61      3.88 o 
   1 -11  10       25.70       29.63      6.73 o 
   2 -11  10        2.14        5.04      4.41 o 
   3 -11  10      172.13      180.04      8.62 o 
   4 -11  10        2.04        3.41      5.14 o 
   5 -11  10       25.74       46.35     10.84 o 
   6 -11  10       43.66       43.54     11.39 o 
   7 -11  10      463.21      479.77     41.51 o 
   8 -11  10      219.70      212.51     12.58 o 
  -9 -10  10        1.79        0.86      4.73 o 
  -8 -10  10       57.62       45.03      6.62 o 
  -7 -10  10       23.68       17.56      5.89 o 
  -6 -10  10        6.72        4.11      3.20 o 
  -5 -10  10       21.55       15.57      3.58 o 
  -4 -10  10       10.46        8.83      3.12 o 
  -3 -10  10       47.53       39.90      4.60 o 
  -2 -10  10       19.78       22.80      3.26 o 
  -1 -10  10       51.49       58.19      5.57 o 
   0 -10  10       39.78       36.07      4.00 o 
   1 -10  10       42.06       37.77      4.57 o 
   2 -10  10       69.09       67.06      5.49 o 
   3 -10  10       29.60       34.47      4.26 o 
   4 -10  10        0.68        2.53      3.66 o 
   5 -10  10       27.54       32.90      4.43 o 
   6 -10  10      120.35      125.95      9.21 o 
   7 -10  10      196.58      201.29     11.40 o 
   8 -10  10       58.67       67.40      7.81 o 
   9 -10  10       19.89       40.69     16.05 o 
  -9  -9  10        8.84        5.30      4.51 o 
  -8  -9  10       15.89       18.12      4.68 o 
  -7  -9  10       11.82       16.09      4.14 o 
  -6  -9  10        0.25       -0.29      2.62 o 
  -5  -9  10        9.37        3.65      2.63 o 
  -4  -9  10      237.53      250.43      8.58 o 
  -3  -9  10       70.45       57.39      7.49 o 
  -2  -9  10       20.94       22.52      3.14 o 
  -1  -9  10       72.04       71.29      4.72 o 
   0  -9  10      358.09      374.08      9.35 o 
   1  -9  10        1.84        3.16      2.49 o 
   2  -9  10       46.22       55.26      4.52 o 
   3  -9  10        3.80        5.40      2.90 o 
   4  -9  10       76.10       77.46      5.83 o 
   5  -9  10       66.37       63.88      5.07 o 
   6  -9  10      242.02      270.96     20.38 o 
   7  -9  10        4.75       10.99      5.59 o 
   8  -9  10       21.16       42.02      8.25 o 
   9  -9  10        1.29       18.38     10.34 o 
 -10  -8  10       26.52       31.92     11.78 o 
  -9  -8  10       39.44       31.82     10.71 o 
  -8  -8  10      343.71      324.40     14.96 o 
  -7  -8  10        0.21       -1.34      2.75 o 
  -6  -8  10        0.20       -0.67      2.37 o 
  -5  -8  10       34.11       31.85      3.93 o 
  -4  -8  10        8.33        3.74      2.24 o 
  -3  -8  10      706.39      735.37     14.73 o 
  -2  -8  10        3.82        4.09      2.15 o 
  -1  -8  10      249.42      263.68      7.37 o 
   0  -8  10      281.53      302.44     14.88 o 
   1  -8  10      401.03      448.25      9.42 o 
   2  -8  10       12.57        6.55      2.88 o 
   3  -8  10        0.05        1.65      2.51 o 
   4  -8  10      255.95      284.41      8.57 o 
   5  -8  10       20.90       20.24      3.56 o 
   6  -8  10      147.60      153.39      6.73 o 
   7  -8  10        1.62        5.21      4.82 o 
   8  -8  10       20.28       17.96      6.54 o 
   9  -8  10        0.08        9.19      5.87 o 
 -10  -7  10        0.02       -4.69      7.32 o 
  -9  -7  10       12.21        1.99      6.81 o 
  -8  -7  10      364.87      364.00     11.15 o 
  -7  -7  10      195.77      189.78     11.25 o 
  -6  -7  10       14.86       12.83      3.18 o 
  -5  -7  10       66.44       83.90      5.29 o 
  -4  -7  10       28.93       32.16      3.48 o 
  -3  -7  10      591.62      641.23     13.00 o 
  -2  -7  10       26.05       22.80      2.71 o 
  -1  -7  10      609.35      638.93     12.40 o 
   0  -7  10        0.85       -0.97      2.95 o 
   1  -7  10      300.82      292.58      8.38 o 
   2  -7  10       47.60       46.75      4.56 o 
   3  -7  10      107.42      107.93      5.14 o 
   4  -7  10       30.06       36.57      3.92 o 
   5  -7  10       42.65       37.03      4.52 o 
   6  -7  10       76.84       64.68      8.81 o 
   7  -7  10        0.64        7.68      4.40 o 
   8  -7  10      143.65      165.65     10.86 o 
   9  -7  10        0.06       11.37      8.21 o 
 -11  -6  10       59.50       65.75     13.06 o 
 -10  -6  10       10.83       10.54      7.59 o 
  -9  -6  10        0.06       -0.30      5.85 o 
  -8  -6  10      408.89      426.84     11.24 o 
  -7  -6  10       16.15       11.32      2.82 o 
  -6  -6  10        0.03        0.22      2.31 o 
  -5  -6  10      384.19      380.68      9.45 o 
  -4  -6  10       18.64       23.77      2.92 o 
  -3  -6  10        0.41        0.12      1.63 o 
  -2  -6  10      330.46      303.01      6.94 o 
  -1  -6  10      281.35      294.16      8.07 o 
   0  -6  10       23.38       19.44      2.67 o 
   1  -6  10      209.98      213.38      6.08 o 
   2  -6  10      144.42      126.80      4.92 o 
   3  -6  10       76.08       90.15      4.76 o 
   4  -6  10      195.02      222.67      7.75 o 
   5  -6  10        7.42        8.43      3.98 o 
   6  -6  10      139.65      133.53      6.52 o 
   7  -6  10        4.31        7.42      4.55 o 
   8  -6  10      319.42      332.74     13.88 o 
   9  -6  10        0.09       19.00      8.50 o 
 -11  -5  10       24.26       31.91      9.75 o 
 -10  -5  10        0.27       -1.87      5.73 o 
  -9  -5  10        6.94        7.75      4.51 o 
  -8  -5  10      324.26      319.00     12.55 o 
  -7  -5  10       78.61       73.86      4.78 o 
  -6  -5  10       81.16       78.03      4.91 o 
  -5  -5  10       12.32        9.48      2.18 o 
  -4  -5  10      423.96      452.23     11.38 o 
  -3  -5  10        0.57       -0.58      1.41 o 
  -2  -5  10      255.65      282.30      7.16 o 
  -1  -5  10     1164.59     1228.40     18.58 o 
   0  -5  10        0.07       -0.57      1.62 o 
   1  -5  10        0.01        2.42      1.84 o 
   2  -5  10       53.09       48.21      3.01 o 
   3  -5  10      171.47      198.12      6.97 o 
   4  -5  10      174.20      178.86      6.94 o 
   5  -5  10        1.72        5.25      2.79 o 
   6  -5  10       20.36       14.39      3.58 o 
   7  -5  10       34.95       22.55      6.38 o 
   8  -5  10       22.60       22.57      7.69 o 
   9  -5  10        5.83       25.83      6.70 o 
 -11  -4  10       73.02       76.68     12.45 o 
 -10  -4  10       47.09       77.09     11.47 o 
  -9  -4  10      215.85      232.56     11.08 o 
  -8  -4  10        3.38        1.96      3.48 o 
  -7  -4  10      258.49      260.61     10.34 o 
  -6  -4  10      214.78      242.42      7.09 o 
  -5  -4  10      135.23      110.95      7.17 o 
  -4  -4  10       75.44       81.78      8.03 o 
  -3  -4  10       33.40       44.17      4.14 o 
  -2  -4  10        5.09        2.07      1.97 o 
  -1  -4  10      420.75      404.39      8.69 o 
   0  -4  10      192.06      217.75     11.37 o 
   1  -4  10      268.89      261.76      5.75 o 
   2  -4  10      116.75      126.62      4.32 o 
   3  -4  10      888.37      965.77     17.65 o 
   4  -4  10      154.21      145.58     10.61 o 
   5  -4  10      157.69      177.01      9.76 o 
   6  -4  10      159.21      170.89      7.73 o 
   7  -4  10        5.75        6.31      5.14 o 
   8  -4  10       86.54       77.33     19.20 o 
   9  -4  10       58.90       70.42     19.63 o 
 -12  -3  10        7.41        1.89      6.92 o 
 -11  -3  10        1.55        1.54      5.94 o 
 -10  -3  10       28.33       37.21      8.19 o 
  -9  -3  10      126.32      130.32      8.80 o 
  -8  -3  10      162.54      170.96      9.13 o 
  -7  -3  10      181.59      183.36     10.14 o 
  -6  -3  10      179.63      198.10      8.25 o 
  -5  -3  10      245.09      232.01      5.61 o 
  -4  -3  10      409.15      350.21     28.80 o 
  -2  -3  10       91.54       90.14      4.43 o 
  -1  -3  10      234.10      248.85      7.13 o 
   0  -3  10      343.95      353.76      8.32 o 
   1  -3  10       23.93       12.22      1.88 o 
   2  -3  10      181.58      210.50      5.81 o 
   3  -3  10      308.94      328.71      9.49 o 
   4  -3  10      306.07      326.47      9.69 o 
   5  -3  10      257.97      272.83     11.71 o 
   6  -3  10        8.85        3.94      3.17 o 
   7  -3  10        5.81        9.99      6.95 o 
   8  -3  10       34.14       36.11      7.84 o 
 -12  -2  10      114.16      144.74     14.77 o 
 -11  -2  10        6.04       -0.68      5.45 o 
 -10  -2  10       51.55       57.30      7.95 o 
  -9  -2  10        4.47        2.90      3.27 o 
  -8  -2  10      184.74      199.13      8.82 o 
  -7  -2  10      231.90      236.11     10.36 o 
  -6  -2  10      155.34      182.24      7.42 o 
  -5  -2  10       35.64       36.88      2.82 o 
  -3  -2  10        2.58        2.76      1.33 o 
  -2  -2  10        9.63        5.61      1.78 o 
  -1  -2  10      228.36      227.44      6.12 o 
   0  -2  10        4.02        1.14      1.67 o 
   1  -2  10       93.70      100.35      4.32 o 
   2  -2  10        2.94        3.32      1.92 o 
   3  -2  10       73.65       75.69      7.37 o 
   4  -2  10      250.24      247.02     16.93 o 
   5  -2  10       28.78       23.99      4.35 o 
   6  -2  10       16.15       22.14      9.86 o 
   7  -2  10        8.46        5.46      5.68 o 
   8  -2  10       52.63       43.61     10.20 o 
 -12  -1  10      390.44      439.57     22.27 o 
 -11  -1  10      229.17      264.66     15.73 o 
 -10  -1  10        5.60       -0.13      3.91 o 
  -9  -1  10      598.77      590.06     15.99 o 
  -8  -1  10      477.70      461.04     19.82 o 
  -7  -1  10     2346.92     2293.93     36.33 o 
  -6  -1  10        9.99        9.30      2.57 o 
  -5  -1  10      228.88      210.64      9.43 o 
  -4  -1  10      283.38      163.17     10.32 o 
  -3  -1  10      971.69     1052.99     21.90 o 
  -2  -1  10      185.28      170.88      6.11 o 
  -1  -1  10       94.39       86.85      4.34 o 
   0  -1  10      152.46      157.74      5.78 o 
   1  -1  10       73.10       66.90      3.36 o 
   2  -1  10       20.20       16.98      2.20 o 
   3  -1  10       30.07       29.90      4.17 o 
   4  -1  10      594.05      652.34     15.71 o 
   5  -1  10       17.84       13.71      4.19 o 
   6  -1  10        2.70        3.14      3.69 o 
   7  -1  10        0.50       -5.57      6.08 o 
   8  -1  10       11.14        3.72      7.52 o 
 -12   0  10      183.14      166.60     13.18 o 
 -11   0  10      138.69      141.14     10.84 o 
 -10   0  10        0.49        0.47      3.42 o 
  -9   0  10        4.32        3.15      4.64 o 
  -8   0  10        0.52       -0.97      3.21 o 
  -7   0  10      206.92      196.68      6.71 o 
  -6   0  10      149.34      138.72      6.06 o 
  -5   0  10      330.85      344.12      9.55 o 
  -4   0  10      476.25      456.69     27.22 o 
  -3   0  10      594.10      542.24     17.59 o 
  -2   0  10      552.23      551.64     11.86 o 
  -1   0  10       58.62       57.86      3.69 o 
   0   0  10      650.76      680.10     11.13 o 
   1   0  10       66.19       70.70      3.91 o 
   2   0  10       66.67       55.62      3.48 o 
   3   0  10      101.62       94.60      7.35 o 
   4   0  10      941.74      981.21     41.04 o 
   5   0  10      714.79      740.05     20.31 o 
   6   0  10        0.27        4.88      3.97 o 
   7   0  10        2.06        5.35      7.30 o 
   8   0  10        7.46        7.12      8.19 o 
 -10   1  10       88.70       95.59     30.53 o 
  -9   1  10      143.66      134.69      9.72 o 
  -8   1  10       65.90       71.46      6.02 o 
  -7   1  10       88.20       97.72      6.58 o 
  -6   1  10        0.11       -0.76      2.10 o 
  -5   1  10     1050.07     1121.99     20.06 o 
  -4   1  10       68.02       66.61      6.86 o 
  -3   1  10       48.29       50.83      6.35 o 
  -2   1  10      332.52      326.76     10.02 o 
  -1   1  10       92.24      106.84      5.81 o 
   0   1  10      114.30      135.86      5.65 o 
   1   1  10      112.62      110.02      5.49 o 
   2   1  10       18.90        9.97      2.63 o 
   3   1  10      352.20      381.14     13.09 o 
   4   1  10      115.57      106.58      8.21 o 
   5   1  10      191.87      181.75     10.25 o 
   6   1  10       14.38        8.73      4.27 o 
   7   1  10       20.21       12.60      8.41 o 
 -10   2  10        6.03       13.29      5.61 o 
  -9   2  10      112.60      113.08      9.18 o 
  -8   2  10      219.18      209.43      9.34 o 
  -7   2  10        0.27       -1.16      2.48 o 
  -6   2  10       69.60       69.24      5.02 o 
  -5   2  10      243.31      228.63      6.46 o 
  -4   2  10       78.87       87.25      6.67 o 
  -3   2  10      301.78      263.90     25.83 o 
  -2   2  10      249.72      251.13      7.69 o 
  -1   2  10      190.84      188.00      7.06 o 
   0   2  10       19.08       16.78      2.69 o 
   1   2  10      435.43      441.28     10.24 o 
   2   2  10      203.64      234.06      8.44 o 
   3   2  10      338.39      343.19     15.13 o 
   4   2  10       63.95       67.31      7.00 o 
   5   2  10       65.47       50.73      9.77 o 
   6   2  10        5.21        2.23      4.36 o 
   7   2  10        0.56        3.45      9.10 o 
 -10   3  10        2.41        2.72      6.41 o 
  -9   3  10       26.14       25.13      4.85 o 
  -8   3  10       51.04       59.80      8.92 o 
  -7   3  10      568.16      523.92     14.20 o 
  -6   3  10     1032.32     1055.65     47.06 o 
  -5   3  10      990.09      922.85     20.82 o 
  -4   3  10        0.50       -0.76      1.82 o 
  -3   3  10      353.32      333.62      9.58 o 
  -2   3  10       29.91       43.56      4.09 o 
  -1   3  10        5.35        4.13      2.43 o 
   0   3  10      120.90      112.49      5.73 o 
   1   3  10       67.77       58.52      4.54 o 
   2   3  10       87.50       94.79      7.70 o 
   3   3  10       24.88        9.31      4.85 o 
   4   3  10       10.22       10.21      5.33 o 
   5   3  10       61.89       32.41      8.33 o 
   6   3  10       10.78       10.86      4.94 o 
   7   3  10       17.61       11.47      8.96 o 
 -12   4  10      248.09      361.95     31.07 o 
 -11   4  10      102.11      101.33     17.82 o 
 -10   4  10       99.69      138.04      9.32 o 
  -9   4  10        1.25        6.33      4.96 o 
  -8   4  10      160.44      174.02     10.75 o 
  -7   4  10      132.20      120.07     10.55 o 
  -6   4  10      152.30      132.15      7.46 o 
  -5   4  10        8.33        4.08      1.95 o 
  -4   4  10      140.86      138.63      6.20 o 
  -3   4  10        0.06       -1.70      1.85 o 
  -2   4  10       17.33       11.08      2.59 o 
  -1   4  10        2.17        2.32      2.51 o 
   0   4  10      335.77      324.42      8.98 o 
   1   4  10        0.29        0.04      2.41 o 
   2   4  10       53.07       57.93      6.97 o 
   3   4  10        2.61        3.31      5.53 o 
   4   4  10      177.31      175.94     13.28 o 
   5   4  10       13.41       18.10      9.48 o 
   6   4  10       97.58       83.06      8.33 o 
 -10   5  10       27.72       50.07     14.25 o 
  -9   5  10       91.86       77.33      7.20 o 
  -8   5  10        0.19        2.23      3.54 o 
  -7   5  10       46.78       44.97      5.04 o 
  -6   5  10      141.89      158.27      8.69 o 
  -5   5  10      191.89      178.99      6.76 o 
  -4   5  10        3.50        2.38      2.43 o 
  -3   5  10       62.92       58.54      5.17 o 
  -2   5  10      147.35      149.37      6.87 o 
  -1   5  10        1.90        0.66      2.72 o 
   0   5  10      579.86      580.05     14.99 o 
   1   5  10       38.94       35.95      7.63 o 
   2   5  10       31.93       39.44      6.02 o 
   3   5  10       43.71       44.91      7.93 o 
   4   5  10      183.23      202.45     14.81 o 
   5   5  10       10.84       27.04      7.48 o 
   6   5  10       60.92       41.88      8.81 o 
 -10   6  10       14.74       15.17     10.03 o 
  -9   6  10       56.87       64.39      6.37 o 
  -8   6  10       32.52       39.79     10.83 o 
  -7   6  10       81.39       65.21      7.21 o 
  -6   6  10       25.13       29.80      5.11 o 
  -5   6  10      705.74      675.84     15.35 o 
  -4   6  10     1259.69     1199.80     22.82 o 
  -3   6  10       88.15       92.68      6.52 o 
  -2   6  10       48.39       46.69      4.37 o 
  -1   6  10       87.74       76.71      5.67 o 
   0   6  10      368.13      332.63     11.61 o 
   1   6  10       77.13      104.10      7.50 o 
   2   6  10       10.89        4.80      5.55 o 
   3   6  10       41.36       27.75      7.26 o 
   4   6  10       71.82      101.78     11.32 o 
   5   6  10       31.77       25.59     13.08 o 
 -10   7  10       22.44       29.11      4.64 o 
  -9   7  10        1.68        9.49      5.52 o 
  -8   7  10       54.20       47.83     10.99 o 
  -7   7  10       48.97       35.83      5.70 o 
  -6   7  10       68.52       72.96      8.11 o 
  -5   7  10       38.26       31.27      4.14 o 
  -4   7  10       17.94       11.48      3.45 o 
  -3   7  10       45.77       46.08      5.27 o 
  -2   7  10       72.01       67.38      5.43 o 
  -1   7  10       24.77       29.94      4.21 o 
   0   7  10       23.09       20.19      4.64 o 
   1   7  10       54.20       69.82      6.71 o 
   2   7  10       11.73        6.27      6.44 o 
   3   7  10       12.27        6.40      6.47 o 
   4   7  10       68.85       77.60     10.60 o 
   5   7  10       38.18       29.98      9.39 o 
 -11   8  10       70.55       67.79      8.47 o 
 -10   8  10        7.95       14.62      4.96 o 
  -9   8  10        2.40        2.82      5.16 o 
  -8   8  10       26.58       22.11      6.76 o 
  -7   8  10        2.39        1.31      4.15 o 
  -6   8  10       35.44       39.33      5.30 o 
  -5   8  10        0.98       -4.18      5.20 o 
  -4   8  10        9.23        9.68      4.40 o 
  -3   8  10       29.84       36.62      5.35 o 
  -2   8  10        4.39        2.77      3.33 o 
  -1   8  10      107.24      106.01      7.16 o 
   0   8  10       21.76       21.56      5.70 o 
   1   8  10        9.91        5.27      4.22 o 
   2   8  10       15.50       32.64      8.19 o 
   3   8  10        5.57        9.12      7.25 o 
   4   8  10       24.50       21.72      8.94 o 
 -11   9  10        0.03        2.40      5.80 o 
 -10   9  10        3.46        4.87      4.89 o 
  -9   9  10       78.25       69.38     13.09 o 
  -8   9  10      227.24      227.94     12.44 o 
  -7   9  10       70.42       63.71      7.85 o 
  -6   9  10       15.91       16.04      4.97 o 
  -5   9  10       51.44       51.48      5.45 o 
  -4   9  10       72.73       80.70      6.89 o 
  -3   9  10        4.16        0.79      3.34 o 
  -2   9  10        0.28       -2.85      3.30 o 
  -1   9  10        0.25       -2.28      3.37 o 
   0   9  10        0.40        4.54      6.26 o 
   1   9  10        0.27       -4.48      4.48 o 
   2   9  10       37.05       49.04      9.55 o 
   3   9  10       31.49       37.80     10.06 o 
 -11  10  10       78.23       78.13     10.57 o 
 -10  10  10      286.26      328.59     28.10 o 
  -9  10  10       16.28        6.99      5.14 o 
  -8  10  10       31.49       23.57      6.46 o 
  -7  10  10       16.70        7.82      5.35 o 
  -6  10  10        4.94        2.27      3.64 o 
  -5  10  10       34.50       31.20      5.48 o 
  -4  10  10        7.76        8.85      3.95 o 
  -3  10  10        7.29        7.00      4.12 o 
  -2  10  10        9.90        7.25      4.56 o 
  -1  10  10        9.55        8.87      5.61 o 
   0  10  10       65.74       58.03      9.52 o 
   1  10  10       20.70       16.90      6.14 o 
   2  10  10        4.93       10.97      9.71 o 
 -10  11  10      223.73      248.73     15.11 o 
  -9  11  10       50.36       42.80      8.07 o 
  -8  11  10       71.23       61.97      9.16 o 
  -7  11  10       19.88       12.92      6.76 o 
  -6  11  10        6.27       -0.57      3.42 o 
  -5  11  10       90.76       84.73      7.66 o 
  -4  11  10       47.60       45.07      6.24 o 
  -3  11  10       11.64       15.81      4.92 o 
  -2  11  10        0.99        1.06      4.29 o 
  -1  11  10       22.05       41.96      7.86 o 
   0  11  10      117.15      131.83     12.39 o 
   1  11  10       51.83       65.48     13.93 o 
 -10  12  10        0.60        3.18      7.35 o 
  -9  12  10       84.34       89.46     13.17 o 
  -8  12  10       10.66       14.83      6.91 o 
  -7  12  10       25.03       22.47      5.65 o 
  -6  12  10        0.99        2.74      3.92 o 
  -5  12  10        1.05       -1.07      3.94 o 
  -4  12  10      218.55      245.48     16.02 o 
  -3  12  10       18.51       15.13      5.61 o 
  -2  12  10       63.08       89.05     12.01 o 
  -1  12  10        5.70        9.46      7.31 o 
   0  12  10      798.46      956.37     48.43 o 
  -9  13  10        0.00        6.28      8.46 o 
  -8  13  10       27.21       29.47     10.83 o 
  -7  13  10       84.04      113.15      9.48 o 
  -6  13  10       61.89       56.57      7.24 o 
  -5  13  10       86.69      110.19     10.02 o 
  -4  13  10      107.02      108.17     10.15 o 
  -3  13  10      103.22       85.01     12.83 o 
  -2  13  10       38.11       40.77     13.17 o 
  -1  13  10        2.16       -0.45      9.02 o 
  -7  14  10        1.07        5.88      4.94 o 
  -6  14  10       94.94      120.59     17.81 o 
  -5  14  10      102.72       83.43     10.75 o 
  -4  14  10       39.62       38.65      8.51 o 
   1 -18  11        0.00        0.60     15.28 o 
   2 -18  11       23.74       10.17     18.21 o 
  -2 -17  11        2.52        2.79      7.52 o 
  -1 -17  11      254.50      273.73     33.88 o 
   0 -17  11        6.56        7.68     13.89 o 
   1 -17  11       74.91       72.02     13.71 o 
   2 -17  11       17.51        7.73      9.85 o 
   3 -17  11       21.35       10.75     11.15 o 
   4 -17  11       34.02       23.73     19.51 o 
  -4 -16  11       17.59       18.02      8.16 o 
  -3 -16  11       59.23       73.62     12.21 o 
  -2 -16  11       64.29       59.06     14.62 o 
  -1 -16  11       17.51       -1.57      9.18 o 
   0 -16  11       44.97       35.72     10.69 o 
   1 -16  11        5.00       -1.06      8.26 o 
   2 -16  11        3.91       10.51      9.59 o 
   3 -16  11       28.72       16.50     10.20 o 
   4 -16  11       16.36       18.38     36.15 o 
   5 -16  11       49.98       43.77     15.65 o 
   6 -16  11       19.40       16.91     10.69 o 
  -5 -15  11       69.82       83.55     12.34 o 
  -4 -15  11       34.91       32.83      9.77 o 
  -3 -15  11       41.03       26.35      6.94 o 
  -2 -15  11       88.86       83.35     10.03 o 
  -1 -15  11       75.41       77.74      9.77 o 
   0 -15  11       97.92      105.56     13.82 o 
   1 -15  11        6.75       -5.27      8.79 o 
   2 -15  11       33.85       30.94     10.34 o 
   3 -15  11       78.38       71.06     12.75 o 
   4 -15  11        5.49       12.65      9.62 o 
   5 -15  11      132.43      136.73     21.87 o 
   6 -15  11       42.15       57.84     15.07 o 
  -6 -14  11        9.38        5.90      5.57 o 
  -5 -14  11        7.07        3.40      5.31 o 
  -4 -14  11      291.47      265.56     19.90 o 
  -3 -14  11        0.01       -0.45      4.50 o 
  -2 -14  11       15.56       20.09      5.12 o 
  -1 -14  11       45.96       55.36      6.70 o 
   0 -14  11       19.79       16.12      5.72 o 
   1 -14  11       10.51        8.53      5.93 o 
   2 -14  11        0.11       -2.42      6.33 o 
   3 -14  11      117.96      118.29     14.54 o 
   4 -14  11        3.88       -3.00      7.78 o 
   5 -14  11       16.00       11.66      8.68 o 
   6 -14  11       32.62       37.32     11.60 o 
   7 -14  11      144.27      117.62     31.64 o 
  -7 -13  11      116.26      135.62     15.29 o 
  -6 -13  11      156.56      148.59     10.37 o 
  -5 -13  11      393.17      405.88     14.69 o 
  -4 -13  11      346.97      357.40     16.75 o 
  -3 -13  11      199.28      212.44     11.95 o 
  -2 -13  11        3.10        8.06      3.94 o 
  -1 -13  11      475.16      470.28     16.21 o 
   0 -13  11       95.55       97.49      7.73 o 
   1 -13  11       25.49       20.87      5.76 o 
   2 -13  11        1.71        7.29      4.78 o 
   3 -13  11       64.47       60.28      6.54 o 
   4 -13  11        6.84        4.60     18.54 o 
   5 -13  11      179.55      202.33     19.37 o 
   6 -13  11        0.02       -3.10     10.00 o 
   7 -13  11       51.89       57.09     32.13 o 
  -7 -12  11       25.04       28.87      6.36 o 
  -6 -12  11       19.59       14.11      4.77 o 
  -5 -12  11      599.51      612.61     17.58 o 
  -4 -12  11       11.93       11.48      4.22 o 
  -3 -12  11        0.01       -3.17      3.17 o 
  -2 -12  11      169.47      206.30      9.57 o 
  -1 -12  11      298.87      290.33     10.90 o 
   0 -12  11        7.08       13.46      4.20 o 
   1 -12  11       20.62       21.15      5.39 o 
   2 -12  11      153.88      139.43      9.94 o 
   3 -12  11        0.01        1.27      3.62 o 
   4 -12  11      443.17      498.92     23.02 o 
   5 -12  11        2.28        3.20     12.44 o 
   6 -12  11       31.22       13.80     15.68 o 
   7 -12  11       12.16        3.18      8.42 o 
   8 -12  11        2.86       17.96     10.44 o 
  -8 -11  11      221.33      228.84     12.55 o 
  -7 -11  11       25.04       12.59      5.13 o 
  -6 -11  11       40.59       39.70      7.28 o 
  -5 -11  11      496.68      483.96     14.83 o 
  -4 -11  11       30.67       31.99      6.09 o 
  -3 -11  11       39.41       39.80      5.20 o 
  -2 -11  11       71.13       72.46      5.74 o 
  -1 -11  11       46.55       47.44      4.94 o 
   0 -11  11       49.27       45.80      5.51 o 
   1 -11  11       33.75       44.84      5.43 o 
   2 -11  11       56.84       48.88      9.03 o 
   3 -11  11       39.19       44.12      5.46 o 
   4 -11  11       71.40       71.18      7.48 o 
   5 -11  11       26.61       31.58     10.50 o 
   6 -11  11       42.15       19.24      9.01 o 
   7 -11  11        1.68       -2.91      8.80 o 
   8 -11  11       17.14       23.27      9.49 o 
  -9 -10  11       30.21       34.78     10.91 o 
  -8 -10  11       45.74       32.84      6.01 o 
  -7 -10  11        2.18        3.42      3.93 o 
  -6 -10  11      111.76      131.63     11.05 o 
  -5 -10  11        5.80       11.51      4.15 o 
  -4 -10  11       18.46       20.78      4.40 o 
  -3 -10  11      205.24      219.40      9.95 o 
  -2 -10  11        5.31        3.04      2.77 o 
  -1 -10  11       15.17       12.32      3.25 o 
   0 -10  11       74.55       85.95      5.85 o 
   1 -10  11        7.00        5.53      3.25 o 
   2 -10  11        9.75       10.27      4.66 o 
   3 -10  11        6.60       10.77      3.75 o 
   4 -10  11      225.05      226.34     11.25 o 
   5 -10  11       51.25       44.57      6.25 o 
   6 -10  11       65.28       48.37     10.81 o 
   7 -10  11       13.60       13.10     13.11 o 
   8 -10  11        0.74       -0.34      7.42 o 
  -9  -9  11       48.20       65.59      7.71 o 
  -8  -9  11        5.10        2.58      3.88 o 
  -7  -9  11        0.95        6.38      3.90 o 
  -6  -9  11       72.83       76.04      6.45 o 
  -5  -9  11       20.89       28.59      4.26 o 
  -4  -9  11        0.24       -0.05      2.62 o 
  -3  -9  11       95.13       99.67     12.48 o 
  -2  -9  11       36.82       34.96      3.84 o 
  -1  -9  11        8.65       11.63      3.06 o 
   0  -9  11       18.96       10.00      2.99 o 
   1  -9  11      153.14      154.28      9.27 o 
   2  -9  11      141.71      168.88     13.51 o 
   3  -9  11      101.13       91.37      6.50 o 
   4  -9  11       49.92       47.11      9.40 o 
   5  -9  11        0.09        1.34      3.75 o 
   6  -9  11       97.54      114.51     14.68 o 
   7  -9  11      131.45      115.64     14.98 o 
   8  -9  11        5.74        0.54     13.71 o 
 -10  -8  11       20.35       13.13      9.32 o 
  -9  -8  11       87.40       96.28      7.79 o 
  -8  -8  11       14.17        5.76      3.77 o 
  -7  -8  11       61.57       67.02      6.45 o 
  -6  -8  11       12.21       11.27      3.32 o 
  -5  -8  11      230.92      223.12      9.28 o 
  -4  -8  11      357.07      355.83     10.96 o 
  -3  -8  11      299.50      276.77      9.61 o 
  -2  -8  11       74.62       79.92      5.13 o 
  -1  -8  11      189.76      209.11      7.32 o 
   0  -8  11      388.11      379.13      9.99 o 
   1  -8  11       40.73       38.03      4.13 o 
   2  -8  11       43.93       43.49      4.32 o 
   3  -8  11       28.39       23.01      4.82 o 
   4  -8  11       69.88       72.03      7.23 o 
   5  -8  11       59.07       51.64      6.25 o 
   6  -8  11       73.35       60.31     11.50 o 
   7  -8  11       88.42       81.91     33.37 o 
   8  -8  11       59.24       53.23     11.21 o 
 -10  -7  11       71.79      105.88     15.69 o 
  -9  -7  11       11.77       19.05      8.43 o 
  -8  -7  11        9.43       17.79      3.72 o 
  -7  -7  11        5.06        3.89      4.06 o 
  -6  -7  11       41.10       41.39      4.58 o 
  -5  -7  11      177.79      184.83      7.97 o 
  -4  -7  11      191.19      216.55      8.42 o 
  -3  -7  11      850.03      908.11     18.42 o 
  -2  -7  11       50.92       61.82      5.20 o 
  -1  -7  11      737.65      801.74     14.72 o 
   0  -7  11      516.04      551.31     11.93 o 
   1  -7  11     3970.08     4296.46     54.52 o 
   2  -7  11       23.31       22.85      3.50 o 
   3  -7  11        0.55       -0.37      3.57 o 
   4  -7  11        8.21        4.08      3.76 o 
   5  -7  11      315.21      323.49     15.07 o 
   6  -7  11      355.43      370.42     12.97 o 
   7  -7  11      260.76      214.27     18.68 o 
   8  -7  11       21.89       26.61      9.54 o 
 -11  -6  11        9.71        9.44      8.26 o 
 -10  -6  11        5.85        5.04      7.53 o 
  -9  -6  11      259.74      269.28     17.21 o 
  -8  -6  11       20.83       22.96      6.08 o 
  -7  -6  11        3.49        4.42      2.60 o 
  -6  -6  11       20.79       18.85      4.94 o 
  -5  -6  11       96.05       90.56      6.72 o 
  -4  -6  11      217.09      187.32      7.51 o 
  -3  -6  11        9.36       20.17      3.23 o 
  -2  -6  11       73.95       87.93      7.10 o 
  -1  -6  11        1.74        1.89      2.17 o 
   0  -6  11      227.88      241.60      7.60 o 
   1  -6  11      682.75      762.80     14.56 o 
   2  -6  11       19.19       18.15      3.25 o 
   3  -6  11      136.70      145.66      9.24 o 
   4  -6  11      143.39      151.69     10.73 o 
   5  -6  11       42.98       53.56      6.16 o 
   6  -6  11      324.37      312.35     11.94 o 
   7  -6  11       89.33       70.61     11.81 o 
   8  -6  11        0.13        7.23      7.28 o 
 -11  -5  11       16.09       20.01      8.44 o 
 -10  -5  11       16.78        7.00      6.97 o 
  -9  -5  11       27.54       31.29      6.40 o 
  -8  -5  11        0.00        4.82      4.13 o 
  -7  -5  11       16.03       15.74      2.85 o 
  -6  -5  11        2.21        0.32      2.14 o 
  -5  -5  11      372.24      350.87      9.64 o 
  -4  -5  11       51.69       46.89      4.15 o 
  -3  -5  11       24.85       23.63      3.27 o 
  -2  -5  11       33.10       43.65      4.20 o 
  -1  -5  11       21.13       16.26      3.66 o 
   0  -5  11      477.88      489.16     12.22 o 
   1  -5  11      242.14      283.44      8.17 o 
   2  -5  11       61.35       77.66      5.10 o 
   3  -5  11        7.32        8.16      5.99 o 
   4  -5  11      115.01      104.07     10.63 o 
   5  -5  11        7.64       11.93      6.15 o 
   6  -5  11       33.31       21.28      4.84 o 
   7  -5  11      654.35      664.94     28.87 o 
   8  -5  11        6.00       10.89      8.35 o 
 -11  -4  11       17.39        8.38      7.30 o 
 -10  -4  11       21.72       21.70      7.54 o 
  -9  -4  11       20.71       25.05      8.22 o 
  -8  -4  11       18.79       12.08      4.55 o 
  -7  -4  11      126.44      107.97      8.76 o 
  -6  -4  11        3.68        3.71      2.11 o 
  -5  -4  11      502.29      462.61     11.43 o 
  -4  -4  11      217.88      217.23      7.18 o 
  -3  -4  11       10.47        8.82      2.38 o 
  -2  -4  11      230.31      241.53     11.94 o 
  -1  -4  11        1.55        2.28      2.12 o 
   0  -4  11      461.76      486.73     10.48 o 
   1  -4  11      237.11      249.71      7.54 o 
   2  -4  11      599.50      609.58     24.41 o 
   3  -4  11       45.54       49.81      9.94 o 
   4  -4  11       26.60       29.99      5.13 o 
   5  -4  11      328.63      336.14     12.67 o 
   6  -4  11      103.25       96.01     11.14 o 
   7  -4  11       61.46       70.29     11.91 o 
   8  -4  11       32.68       29.71      9.67 o 
 -11  -3  11        0.31       -3.11      5.79 o 
 -10  -3  11        0.87       -4.78      4.78 o 
  -9  -3  11       37.67       43.45      6.46 o 
  -8  -3  11       37.75       42.73      5.83 o 
  -7  -3  11      260.78      278.16     13.22 o 
  -6  -3  11       41.55       34.50      5.06 o 
  -5  -3  11      570.23      472.24     11.61 o 
  -4  -3  11       77.35       41.67     14.60 o 
  -3  -3  11       10.66        3.81      1.62 o 
  -2  -3  11       18.82       22.51      2.68 o 
  -1  -3  11       56.67       65.47      3.81 o 
   0  -3  11       88.52       95.40      5.03 o 
   1  -3  11       21.01       16.44      2.92 o 
   2  -3  11        0.91       -2.28      2.28 o 
   3  -3  11        0.68       -0.37      3.66 o 
   4  -3  11       71.70       65.69     14.46 o 
   5  -3  11       81.07       82.05      7.38 o 
   6  -3  11      120.50      130.75     14.43 o 
   7  -3  11       31.75       28.34     11.04 o 
   8  -3  11       36.52       41.02     12.57 o 
 -12  -2  11       16.36       13.55      7.40 o 
 -11  -2  11       11.34       14.50      6.62 o 
 -10  -2  11       53.66       63.56      9.09 o 
  -9  -2  11      181.44      153.63      9.85 o 
  -8  -2  11     1906.73     1824.87     41.41 o 
  -7  -2  11     1163.76     1148.86     28.49 o 
  -6  -2  11       12.75        8.25      5.71 o 
  -5  -2  11       31.59       17.05      3.28 o 
  -3  -2  11        0.72        2.75      1.99 o 
  -2  -2  11      196.72      199.40     10.48 o 
  -1  -2  11       70.53       78.35      4.32 o 
   0  -2  11      220.20      219.79      7.60 o 
   1  -2  11      308.92      335.46      8.21 o 
   2  -2  11      324.46      328.27      9.46 o 
   3  -2  11        3.24       -1.11      4.08 o 
   4  -2  11       71.18       75.49     11.71 o 
   5  -2  11        5.95       -1.97      3.92 o 
   6  -2  11       73.18       76.29      7.77 o 
   7  -2  11      103.69       86.79     15.97 o 
   8  -2  11        0.94        1.89      9.02 o 
 -12  -1  11      176.99      226.28     15.53 o 
 -11  -1  11        4.21        6.98      5.25 o 
 -10  -1  11        0.01        2.42      4.42 o 
  -9  -1  11       18.13       28.06      4.74 o 
  -8  -1  11      971.94      991.50     36.85 o 
  -7  -1  11      383.09      368.94     11.08 o 
  -6  -1  11      134.30      159.57      7.66 o 
  -5  -1  11      134.53      137.46      4.11 o 
  -3  -1  11      580.54      631.17     18.43 o 
  -2  -1  11      125.59      129.69      7.33 o 
  -1  -1  11      121.62      110.93      5.23 o 
   0  -1  11      324.47      368.76      8.66 o 
   1  -1  11      542.18      594.05     11.64 o 
   2  -1  11        0.48        0.40      2.18 o 
   3  -1  11        2.13        3.16      4.17 o 
   4  -1  11        4.64        4.54      6.88 o 
   5  -1  11       14.90       11.33      5.00 o 
   6  -1  11        0.10       -3.67      3.90 o 
   7  -1  11       49.57       31.61     12.00 o 
 -12   0  11       15.09       15.32      6.07 o 
 -10   0  11       63.88       64.36      6.21 o 
  -9   0  11        0.81        1.31      2.98 o 
  -8   0  11       51.36       48.68      4.40 o 
  -7   0  11      603.05      564.72     14.17 o 
  -6   0  11      102.14      111.21      6.59 o 
  -5   0  11      135.40      124.49      4.63 o 
  -4   0  11      119.43        9.97      8.68 o 
  -3   0  11       63.39       78.04      9.38 o 
  -2   0  11      524.32      540.63     12.56 o 
  -1   0  11        0.07        1.25      1.90 o 
   0   0  11       39.15       51.53      3.83 o 
   1   0  11      113.63      115.75      5.69 o 
   2   0  11       78.74       86.23      8.19 o 
   3   0  11      298.53      312.80     17.43 o 
   4   0  11       38.07       31.30      5.91 o 
   5   0  11        1.61        4.77      4.30 o 
   6   0  11        1.52        2.66      5.72 o 
   7   0  11        0.02       -3.74      8.09 o 
 -10   1  11       12.09        9.56      5.42 o 
  -9   1  11       14.79       10.32      7.11 o 
  -8   1  11        8.45       15.09      8.45 o 
  -7   1  11      201.10      222.37      8.24 o 
  -6   1  11      183.47      198.82      8.27 o 
  -5   1  11        0.16       -2.24      2.26 o 
  -4   1  11        6.86        4.96      1.95 o 
  -3   1  11      297.41      297.98     10.32 o 
  -2   1  11      359.02      361.63      9.76 o 
  -1   1  11       16.34       11.11      2.47 o 
   0   1  11       15.03       13.19      2.63 o 
   1   1  11      520.23      519.11     15.29 o 
   2   1  11       11.31        7.60      6.89 o 
   3   1  11       52.78       35.65      8.06 o 
   4   1  11        0.56       -3.81      4.06 o 
   5   1  11        1.85        0.21      6.59 o 
   6   1  11        6.03        0.84      4.75 o 
   7   1  11        0.77        6.02     10.02 o 
 -10   2  11        4.72        8.72      5.82 o 
  -9   2  11       15.05       26.73      6.52 o 
  -8   2  11      104.75      104.85     10.45 o 
  -7   2  11      703.96      649.19     15.67 o 
  -6   2  11      171.17      178.69      8.19 o 
  -5   2  11      214.43      225.44      6.37 o 
  -4   2  11      112.70      118.05      6.07 o 
  -3   2  11      780.08      784.50     17.96 o 
  -2   2  11       24.39       12.96      3.52 o 
  -1   2  11        0.12       -0.81      2.34 o 
   0   2  11       61.78       69.67      5.25 o 
   1   2  11        7.61        4.96      3.04 o 
   2   2  11      433.17      459.04     30.32 o 
   3   2  11        5.51        1.54      5.47 o 
   4   2  11       57.93       57.76      9.99 o 
   5   2  11        9.92        4.23      4.87 o 
   6   2  11       74.02       69.95      8.26 o 
 -10   3  11       26.24       27.80      7.21 o 
  -9   3  11        4.90        2.53      4.95 o 
  -8   3  11        9.93        4.87      4.95 o 
  -7   3  11       68.19       62.21      5.12 o 
  -6   3  11      142.68      140.95      8.62 o 
  -5   3  11       63.35       59.66      3.08 o 
  -4   3  11      364.39      342.30      8.98 o 
  -3   3  11      286.93      301.16     10.24 o 
  -2   3  11       67.11       65.53      5.76 o 
  -1   3  11      267.39      270.23     10.49 o 
   0   3  11        0.69        2.02      2.80 o 
   1   3  11       70.79       64.66      6.79 o 
   2   3  11       66.77       74.13     18.65 o 
   3   3  11       66.07       73.63     11.02 o 
   4   3  11        1.68        0.04      6.04 o 
   5   3  11        0.76        1.01      6.13 o 
   6   3  11        0.15       -4.83      4.83 o 
 -10   4  11       17.91       28.20      7.57 o 
  -9   4  11       42.65       56.24      8.51 o 
  -8   4  11      347.06      338.26     10.82 o 
  -7   4  11      156.60      149.41     12.23 o 
  -6   4  11      114.68      100.03     12.28 o 
  -5   4  11        2.15       -0.75      1.93 o 
  -4   4  11       13.15       11.13      2.74 o 
  -3   4  11      103.72      104.06      6.18 o 
  -2   4  11       13.47       15.12      3.78 o 
  -1   4  11      249.83      259.40     10.67 o 
   0   4  11       95.66      100.35      6.55 o 
   1   4  11        0.01       -1.97      3.28 o 
   2   4  11        0.24        5.99      4.78 o 
   3   4  11        0.11        1.30      5.96 o 
   4   4  11       97.89       87.11     12.21 o 
   5   4  11       99.72       81.82     11.57 o 
   6   4  11       32.41       27.62      8.16 o 
 -10   5  11      177.99      168.94     14.45 o 
  -9   5  11        1.17        2.66      5.18 o 
  -8   5  11      147.57      105.42      7.97 o 
  -7   5  11       51.30       56.91      6.48 o 
  -6   5  11      372.40      313.99     13.47 o 
  -5   5  11      317.76      313.94      9.84 o 
  -4   5  11      752.13      714.29     17.50 o 
  -3   5  11      826.77      813.02     17.02 o 
  -2   5  11      142.21      137.95      7.62 o 
  -1   5  11      151.59      152.93      9.73 o 
   0   5  11      132.56      147.73      8.55 o 
   1   5  11      103.94      112.24      8.37 o 
   2   5  11      127.14      132.20     29.92 o 
   3   5  11      135.91      143.31     15.10 o 
   4   5  11       30.86       25.67      8.40 o 
   5   5  11      238.29      274.27     18.75 o 
 -10   6  11        0.46        4.53      6.30 o 
  -9   6  11        3.04        4.71      3.87 o 
  -8   6  11       42.65       43.00      5.86 o 
  -7   6  11       63.07       71.62      7.54 o 
  -6   6  11       99.41       82.41      8.36 o 
  -5   6  11        0.32        0.10      2.25 o 
  -4   6  11      599.79      613.35     24.09 o 
  -3   6  11      141.58      124.59      7.29 o 
  -2   6  11      125.96      128.22      7.68 o 
  -1   6  11        0.33        0.41      3.26 o 
   0   6  11      108.92      114.57      7.53 o 
   1   6  11        3.95        2.37      4.62 o 
   2   6  11       47.06       40.41     10.21 o 
   3   6  11       29.69       30.02      9.43 o 
   4   6  11       65.53       91.89     13.27 o 
 -10   7  11      161.80      168.81      9.51 o 
  -9   7  11       19.54       24.60      5.40 o 
  -8   7  11       19.50       23.03      5.47 o 
  -7   7  11       14.61       14.31      4.85 o 
  -6   7  11        9.66        9.40      2.67 o 
  -5   7  11       20.96       27.30      7.29 o 
  -4   7  11        0.44       -2.24      2.54 o 
  -3   7  11      294.16      287.15     10.19 o 
  -2   7  11       21.22       13.62      3.81 o 
  -1   7  11        0.05       -3.30      3.30 o 
   0   7  11        2.13       -1.97      4.56 o 
   1   7  11       11.70        8.41      5.76 o 
   2   7  11      217.47      244.43     20.49 o 
   3   7  11       43.07       50.39     10.80 o 
   4   7  11      179.96      161.38     16.70 o 
 -11   8  11        4.18       19.83      5.88 o 
 -10   8  11       68.12       69.89     22.59 o 
  -9   8  11       16.72       18.44      6.36 o 
  -8   8  11       24.00       27.92      6.18 o 
  -7   8  11        0.01        2.99      5.87 o 
  -6   8  11        0.12        0.25      2.53 o 
  -5   8  11       51.34       42.67      5.36 o 
  -4   8  11       51.60       55.20      6.19 o 
  -3   8  11       71.47       63.48      9.32 o 
  -2   8  11        9.62       12.47      3.98 o 
  -1   8  11        2.76        5.66      4.62 o 
   0   8  11        3.88        0.66      5.32 o 
   1   8  11       35.01       40.79      8.02 o 
   2   8  11       49.46       40.38     11.17 o 
   3   8  11       20.57       10.91      8.80 o 
 -11   9  11      214.07      227.46     15.06 o 
 -10   9  11        3.21       -4.06      9.11 o 
  -9   9  11       29.33       33.03      7.06 o 
  -8   9  11       50.96       50.81      7.88 o 
  -7   9  11      242.23      292.74     28.26 o 
  -6   9  11        2.07        6.19      3.30 o 
  -5   9  11       23.74       13.97      3.99 o 
  -4   9  11        0.77       -0.80      3.18 o 
  -3   9  11        6.97        4.97      3.85 o 
  -2   9  11       44.58       52.46      6.25 o 
  -1   9  11      219.68      233.76     17.41 o 
   0   9  11       97.66      106.16     14.75 o 
   1   9  11        1.59        3.06      6.30 o 
   2   9  11       23.40       11.50      9.50 o 
 -11  10  11      699.44      787.85     32.41 o 
 -10  10  11       38.75       56.54      8.66 o 
  -9  10  11       54.38       58.31     16.81 o 
  -8  10  11        2.00        5.70      5.50 o 
  -7  10  11      243.07      285.96     16.61 o 
  -6  10  11        6.80        8.52      4.28 o 
  -5  10  11       26.43       20.35      4.83 o 
  -4  10  11       20.21       13.57      4.83 o 
  -3  10  11       18.11       14.10      4.94 o 
  -2  10  11       83.90       75.27      7.36 o 
  -1  10  11       68.46       89.25     11.80 o 
   0  10  11       33.69       28.60      8.64 o 
   1  10  11       22.43       25.95     11.19 o 
 -10  11  11      156.57      159.12     16.61 o 
  -9  11  11       26.92       30.36      7.58 o 
  -8  11  11       19.03       14.48      6.81 o 
  -7  11  11       13.03       11.35      3.56 o 
  -6  11  11       27.62       22.66      5.11 o 
  -5  11  11      120.52      130.14     19.85 o 
  -4  11  11        6.90        5.41      4.45 o 
  -3  11  11       27.61       21.16      5.82 o 
  -2  11  11       20.92       28.82      5.77 o 
  -1  11  11        0.14       -2.83      6.13 o 
   0  11  11       17.20       19.92     11.80 o 
  -9  12  11        8.26       10.52      8.54 o 
  -8  12  11      142.53      140.31     17.21 o 
  -7  12  11       46.45       49.66      7.70 o 
  -6  12  11        3.88        5.07      4.43 o 
  -5  12  11      468.88      532.90     18.24 o 
  -4  12  11       23.88       26.33      6.38 o 
  -3  12  11        3.53        0.28      4.93 o 
  -2  12  11        0.00       -5.95      5.95 o 
  -1  12  11      192.98      235.99     19.39 o 
  -7  13  11       25.28       32.31     14.05 o 
  -6  13  11        4.71       10.99      5.67 o 
  -5  13  11      128.51      141.30     12.97 o 
  -4  13  11        2.32       -1.84      5.55 o 
  -3  13  11       92.48       80.92     15.38 o 
  -2 -17  12       98.53      114.97     15.29 o 
  -1 -17  12       31.10       23.59     15.00 o 
   0 -17  12       31.48       16.95     16.07 o 
   1 -17  12       78.74       32.86     18.44 o 
   2 -17  12        7.58        4.43     10.13 o 
   3 -17  12       69.36       53.93     14.04 o 
   4 -17  12        9.18      -14.71     21.00 o 
  -3 -16  12        1.48        1.66      6.53 o 
  -2 -16  12       17.40       17.40      8.59 o 
  -1 -16  12       18.33        6.06      8.25 o 
   0 -16  12       17.88       10.53      8.87 o 
   1 -16  12        0.01        0.24      8.45 o 
   2 -16  12       32.42       38.80     11.55 o 
   3 -16  12        9.65       16.64     10.61 o 
   4 -16  12        8.78      -19.30     20.29 o 
   5 -16  12        0.62       -4.85     10.38 o 
  -5 -15  12       42.10       44.44     11.51 o 
  -4 -15  12       10.83        7.19      6.77 o 
  -3 -15  12      122.38      127.53     16.81 o 
  -2 -15  12       44.34       47.88      8.80 o 
  -1 -15  12       45.13       57.31      7.23 o 
   0 -15  12        7.21        7.29      5.55 o 
   1 -15  12        0.75        0.55      7.92 o 
   2 -15  12        0.68      -13.68     13.68 o 
   3 -15  12       48.28       44.42     11.68 o 
   4 -15  12       31.80       24.25     10.82 o 
   5 -15  12        5.70       -3.23     16.96 o 
   6 -15  12        5.35        1.57     30.42 o 
  -6 -14  12        2.20        2.06      5.30 o 
  -5 -14  12       21.14       15.84      5.29 o 
  -4 -14  12      316.74      346.96     16.06 o 
  -3 -14  12       12.09       12.72      5.71 o 
  -2 -14  12        5.95       -0.63      4.24 o 
  -1 -14  12       30.95       29.71      5.79 o 
   0 -14  12        2.80       -2.99      6.22 o 
   1 -14  12       36.46       42.65      7.08 o 
   2 -14  12       54.09       56.67      7.88 o 
   3 -14  12       92.18       78.25      9.11 o 
   4 -14  12      318.38      315.84     24.71 o 
   5 -14  12      227.66      211.58     21.10 o 
   6 -14  12        2.39       -9.06     21.97 o 
  -7 -13  12       14.08        0.11      5.69 o 
  -6 -13  12       40.85       33.67      6.29 o 
  -5 -13  12       43.20       32.62      6.08 o 
  -4 -13  12       59.35       70.72      7.49 o 
  -3 -13  12       13.74       26.08      5.50 o 
  -2 -13  12       95.56       96.29      7.85 o 
  -1 -13  12       29.67       38.89      5.87 o 
   0 -13  12      318.96      313.50     12.04 o 
   1 -13  12        0.30       -3.50      4.36 o 
   2 -13  12        4.68        1.97      6.36 o 
   3 -13  12       37.48       46.54      7.04 o 
   4 -13  12      139.52      138.09     17.77 o 
   5 -13  12       48.54       48.18     12.34 o 
   6 -13  12        3.78        5.66      9.90 o 
   7 -13  12      234.21      197.29     22.51 o 
  -7 -12  12        1.04       -3.27      4.56 o 
  -6 -12  12        3.05        5.15      4.26 o 
  -5 -12  12      151.76      176.98     10.89 o 
  -4 -12  12       10.69        5.90      3.94 o 
  -3 -12  12        0.04       -3.31      3.31 o 
  -2 -12  12       14.12       16.49      4.29 o 
  -1 -12  12       50.82       61.52     10.58 o 
   0 -12  12       10.34       18.91      4.57 o 
   1 -12  12        0.62       -2.59      4.29 o 
   2 -12  12        6.67       13.84      7.16 o 
   3 -12  12      174.43      193.52     11.59 o 
   4 -12  12       23.70       18.34      5.49 o 
   5 -12  12        8.43        5.46      5.00 o 
   6 -12  12       67.01       78.18     14.20 o 
   7 -12  12      233.84      180.31     19.70 o 
  -8 -11  12        0.00       -3.43      4.26 o 
  -7 -11  12       11.85       -0.40      3.78 o 
  -6 -11  12       17.22       15.33      5.27 o 
  -5 -11  12      113.91       95.16      7.76 o 
  -4 -11  12        1.33        0.42      3.38 o 
  -3 -11  12        2.10       -0.13      3.30 o 
  -2 -11  12      174.45      186.08      8.74 o 
  -1 -11  12       44.71       30.43      5.44 o 
   0 -11  12        0.57       -0.44      3.52 o 
   1 -11  12        0.28       -2.25      3.29 o 
   2 -11  12       24.53       21.15      6.62 o 
   3 -11  12       16.43       10.28      4.68 o 
   4 -11  12      368.29      373.32     14.58 o 
   5 -11  12       65.80       60.33      7.06 o 
   6 -11  12       67.40       60.78     12.14 o 
   7 -11  12       47.79       37.72     13.30 o 
  -9 -10  12        2.21        5.16      4.93 o 
  -8 -10  12       19.68       15.66      5.05 o 
  -7 -10  12       77.92       91.44      8.33 o 
  -6 -10  12      260.49      273.84     11.74 o 
  -5 -10  12        8.87        8.19      3.48 o 
  -4 -10  12        7.65        6.26      3.40 o 
  -3 -10  12      206.03      203.49     11.60 o 
  -2 -10  12       27.89       31.40      4.93 o 
  -1 -10  12       31.91       45.65      4.69 o 
   0 -10  12       42.43       34.80      5.28 o 
   1 -10  12      245.62      276.96     10.47 o 
   2 -10  12       30.42       25.43      5.15 o 
   3 -10  12       21.84       26.93      6.00 o 
   4 -10  12       29.38       29.83      5.77 o 
   5 -10  12       27.34       27.26      5.46 o 
   6 -10  12       57.58       53.07      6.46 o 
   7 -10  12        8.11        0.39      7.53 o 
   8 -10  12        0.03       -3.06      7.60 o 
  -9  -9  12       25.10       22.14      5.17 o 
  -8  -9  12       22.87       33.95      5.50 o 
  -7  -9  12       32.63       37.63      8.02 o 
  -6  -9  12      226.69      235.07     10.55 o 
  -5  -9  12       15.39       16.63      3.80 o 
  -4  -9  12       29.78       25.88      4.31 o 
  -3  -9  12        0.04       -1.20      2.68 o 
  -2  -9  12      161.18      173.58      9.20 o 
  -1  -9  12        2.53        2.94      2.71 o 
   0  -9  12       47.93       51.47      4.88 o 
   1  -9  12       94.02       87.63      6.65 o 
   2  -9  12        7.75        2.42     11.02 o 
   3  -9  12       29.31       28.28      8.24 o 
   4  -9  12       19.74       20.65      4.79 o 
   5  -9  12      122.26      138.35      9.74 o 
   6  -9  12        6.88        7.19      8.80 o 
   7  -9  12        0.00       10.28      8.55 o 
   8  -9  12       18.23        4.36      8.59 o 
 -10  -8  12       50.29       40.66     12.02 o 
  -9  -8  12       35.41       37.25      8.31 o 
  -8  -8  12        6.36        8.14      3.86 o 
  -7  -8  12       97.79      108.50      7.93 o 
  -6  -8  12      100.00       98.37      6.99 o 
  -5  -8  12      177.44      193.15     11.48 o 
  -4  -8  12       54.23       54.62      5.20 o 
  -3  -8  12       89.44       77.66      6.14 o 
  -2  -8  12      302.72      279.50      9.87 o 
  -1  -8  12      132.98      150.14      7.08 o 
   0  -8  12     1778.97     1947.53     35.08 o 
   1  -8  12       34.87       35.04      4.60 o 
   2  -8  12       69.44       62.35      5.82 o 
   3  -8  12        3.50       -1.76      3.59 o 
   4  -8  12       62.22       54.10     12.04 o 
   5  -8  12       16.35        7.83     10.81 o 
   6  -8  12        3.87        0.22      3.89 o 
   7  -8  12        2.74        0.58      9.02 o 
   8  -8  12       10.12        9.84      8.64 o 
 -10  -7  12       15.48       14.96      9.02 o 
  -9  -7  12       14.64       17.00      6.56 o 
  -8  -7  12      141.93      145.99      7.58 o 
  -7  -7  12      101.49      115.80      7.60 o 
  -6  -7  12       22.34       16.44      3.36 o 
  -5  -7  12      414.47      410.71     11.65 o 
  -4  -7  12      594.76      624.97     14.82 o 
  -3  -7  12       21.19       30.56      4.04 o 
  -2  -7  12      934.33     1001.27     20.17 o 
  -1  -7  12       27.65       22.33      3.29 o 
   0  -7  12     6113.14     6517.43     79.04 o 
   1  -7  12      359.81      397.17     10.39 o 
   2  -7  12        9.53       10.12      3.40 o 
   3  -7  12      336.94      304.93     12.99 o 
   4  -7  12      138.92      143.85      9.85 o 
   5  -7  12        2.12        5.06      4.33 o 
   6  -7  12       12.43        9.93      6.56 o 
   7  -7  12      142.86      117.31     15.26 o 
   8  -7  12        7.91       10.89     20.04 o 
 -10  -6  12       61.07       44.37     10.86 o 
  -9  -6  12      217.73      199.75     37.93 o 
  -8  -6  12       59.63       63.15      8.23 o 
  -7  -6  12       12.29       10.78      6.64 o 
  -6  -6  12       64.92       53.89      5.10 o 
  -5  -6  12       18.49       21.97      3.43 o 
  -4  -6  12       40.97       37.31      4.17 o 
  -3  -6  12      143.37      144.70      9.98 o 
  -2  -6  12      157.89      155.86      7.78 o 
  -1  -6  12      418.01      429.04     10.17 o 
   0  -6  12     1050.35     1198.50     19.65 o 
   1  -6  12       46.58       39.81      4.23 o 
   2  -6  12      113.21      131.25      7.50 o 
   3  -6  12       27.49       27.31      5.46 o 
   4  -6  12      228.75      215.39     10.98 o 
   5  -6  12        3.51       -0.21      4.16 o 
   6  -6  12       84.53       92.92      7.74 o 
   7  -6  12      186.65      180.30     17.85 o 
   8  -6  12        0.93        6.43     12.13 o 
 -11  -5  12        8.99        3.56      7.15 o 
 -10  -5  12       16.74       13.07      7.66 o 
  -9  -5  12        4.06        9.37      5.03 o 
  -8  -5  12       25.53       31.94      6.13 o 
  -7  -5  12      268.10      265.18      8.33 o 
  -6  -5  12        5.09        6.72      3.91 o 
  -5  -5  12      369.27      359.42     10.07 o 
  -4  -5  12      907.92      899.04     17.79 o 
  -3  -5  12      122.50      108.58      6.27 o 
  -2  -5  12        6.51        6.05      2.70 o 
  -1  -5  12       10.22       12.62      2.67 o 
   0  -5  12      196.66      226.11     10.40 o 
   1  -5  12        2.42        3.36      2.55 o 
   2  -5  12        0.64       -0.33      2.79 o 
   3  -5  12       29.07       27.27      5.51 o 
   4  -5  12        1.35       -2.34      4.18 o 
   5  -5  12      336.05      325.37     13.85 o 
   6  -5  12      240.81      226.21     19.68 o 
   7  -5  12       35.14       21.22      9.15 o 
   8  -5  12       12.23        9.39     10.08 o 
 -11  -4  12       13.57       14.31      8.00 o 
 -10  -4  12       93.35      122.41     14.32 o 
  -9  -4  12      264.73      294.54     20.72 o 
  -8  -4  12       15.66       19.72      5.12 o 
  -7  -4  12       36.24       36.04      5.76 o 
  -6  -4  12      161.78      160.41      6.71 o 
  -5  -4  12       82.89       96.87      5.60 o 
  -4  -4  12       31.22       31.23      3.52 o 
  -3  -4  12        7.77        6.94      2.68 o 
  -2  -4  12        7.78        4.73      2.49 o 
  -1  -4  12      131.99      138.24      6.17 o 
   0  -4  12      672.29      712.34     13.66 o 
   1  -4  12      115.21      122.42      8.02 o 
   2  -4  12       33.97       35.69      5.40 o 
   3  -4  12       50.42       45.76      6.18 o 
   4  -4  12       39.36       34.10      5.91 o 
   5  -4  12      150.57      133.49      9.49 o 
   6  -4  12        0.21       -0.86      4.12 o 
   7  -4  12       22.82       24.24     11.34 o 
   8  -4  12        0.00       -4.01      8.72 o 
 -11  -3  12       60.95       47.53      9.39 o 
 -10  -3  12        2.16        0.22      5.01 o 
  -9  -3  12       44.32       27.48      5.61 o 
  -8  -3  12      133.61      114.93      9.22 o 
  -7  -3  12        5.47        5.83      3.56 o 
  -6  -3  12       72.94       59.32      7.31 o 
  -5  -3  12      220.11      196.80     18.83 o 
  -4  -3  12       66.66       58.16      4.30 o 
  -3  -3  12      315.98      315.42      8.09 o 
  -2  -3  12      354.45      360.59      8.75 o 
  -1  -3  12      264.54      291.57      7.77 o 
   0  -3  12      258.27      227.05      7.80 o 
   1  -3  12        1.05        2.39      2.51 o 
   2  -3  12      234.30      266.91     12.55 o 
   3  -3  12      134.49      145.09     19.22 o 
   4  -3  12       81.42       76.17      8.17 o 
   5  -3  12        0.98        1.57      4.27 o 
   6  -3  12        7.28        8.80      4.79 o 
   7  -3  12       56.63       53.86     14.45 o 
 -12  -2  12        0.76        2.40      6.27 o 
 -11  -2  12        7.42        7.76      5.84 o 
 -10  -2  12       19.86       30.10      5.93 o 
  -9  -2  12       96.62       94.97      8.81 o 
  -8  -2  12      326.94      328.98     13.39 o 
  -7  -2  12       37.92       40.49     14.26 o 
  -6  -2  12      109.20      107.26      7.76 o 
  -5  -2  12      151.76      166.15      6.16 o 
  -4  -2  12       78.51       78.71      4.88 o 
  -3  -2  12      736.57      752.17     15.25 o 
  -2  -2  12        6.82       14.08      2.72 o 
  -1  -2  12       86.65      107.52      5.33 o 
   0  -2  12      299.05      328.66      8.40 o 
   1  -2  12       53.85       64.33      8.32 o 
   2  -2  12        3.31        3.36      5.61 o 
   3  -2  12      157.76      142.98     13.44 o 
   4  -2  12       48.57       48.38      7.12 o 
   5  -2  12        1.48        0.08      5.70 o 
   6  -2  12       38.20       29.94      7.76 o 
   7  -2  12        1.36        6.92      8.91 o 
 -12  -1  12      115.77      159.32     13.23 o 
 -11  -1  12       21.85       20.55      6.30 o 
 -10  -1  12       26.18       37.49      5.79 o 
  -9  -1  12      187.22      188.86     21.05 o 
  -8  -1  12      172.76      153.70      8.99 o 
  -7  -1  12        9.09        5.96      2.85 o 
  -6  -1  12        0.68        2.76      2.53 o 
  -5  -1  12       25.38       36.03      2.64 o 
  -4  -1  12      865.25      889.56     16.76 o 
  -3  -1  12      124.75      127.06      6.44 o 
  -2  -1  12        0.10       -1.10      1.94 o 
  -1  -1  12      864.75      910.90     15.44 o 
   0  -1  12      174.45      182.67      7.69 o 
   1  -1  12       92.86       89.13      5.18 o 
   2  -1  12      111.50      108.19     22.20 o 
   3  -1  12       79.61       71.07     10.28 o 
   4  -1  12       94.69       79.86     10.87 o 
   5  -1  12      164.18      130.86     19.67 o 
   6  -1  12        0.00       -1.39      4.70 o 
   7  -1  12       25.15       39.80     13.48 o 
 -10   0  12       44.48       44.08      5.63 o 
  -9   0  12        0.01       -2.69      2.69 o 
  -8   0  12        0.27        0.36      2.62 o 
  -7   0  12      286.85      256.72     10.35 o 
  -6   0  12      395.56      388.35     11.99 o 
  -5   0  12       48.20       44.73      2.87 o 
  -4   0  12       24.62       29.92      4.75 o 
  -3   0  12      403.35      395.66     11.95 o 
  -2   0  12      386.52      380.64     13.49 o 
  -1   0  12      288.62      309.70      9.46 o 
   0   0  12        4.26        7.26      2.44 o 
   1   0  12       48.93       55.20      4.49 o 
   2   0  12       33.86       37.31      6.37 o 
   3   0  12       22.78       30.28      8.19 o 
   4   0  12        5.87        8.62      6.51 o 
   5   0  12        0.08        0.77      4.73 o 
   6   0  12      108.26       95.72     22.13 o 
   7   0  12       17.68       19.00     11.50 o 
 -10   1  12       32.36       39.57      8.05 o 
  -9   1  12       48.07       31.60      7.13 o 
  -8   1  12       13.11       11.23      3.24 o 
  -7   1  12       17.37       11.28      3.29 o 
  -6   1  12       10.79        9.60      3.29 o 
  -5   1  12     1267.13     1237.12     22.84 o 
  -4   1  12       32.43       30.87      3.89 o 
  -3   1  12      442.67      440.42     11.10 o 
  -2   1  12      316.42      321.45      9.60 o 
  -1   1  12       38.68       30.77      4.05 o 
   0   1  12       53.67       58.99      4.46 o 
   1   1  12      236.90      255.55      7.98 o 
   2   1  12       81.13      108.61     15.28 o 
   3   1  12      207.09      201.75     17.06 o 
   4   1  12        7.73        0.68      5.46 o 
   5   1  12      114.75      114.29     12.63 o 
   6   1  12       76.01       64.62      8.31 o 
 -10   2  12        4.97        9.37      8.00 o 
  -9   2  12       32.32       19.96      6.39 o 
  -8   2  12        1.04        0.63      2.70 o 
  -7   2  12       12.49        9.41      3.17 o 
  -6   2  12        5.37       12.29      3.47 o 
  -5   2  12       25.56       29.71      3.14 o 
  -4   2  12      116.55       95.99      5.66 o 
  -3   2  12      379.70      370.14     11.63 o 
  -2   2  12       10.00       10.80      7.02 o 
  -1   2  12      135.41      157.02     10.90 o 
   0   2  12      307.47      323.44     10.13 o 
   1   2  12      133.38      157.35      8.21 o 
   2   2  12       15.34       21.72      5.74 o 
   3   2  12      181.15      213.96     15.81 o 
   4   2  12        0.92        2.14      6.39 o 
   5   2  12        3.22        2.34      6.50 o 
   6   2  12      104.45      104.11     12.02 o 
 -10   3  12        4.88       18.67      7.14 o 
  -9   3  12        0.08       -2.91      4.95 o 
  -8   3  12      437.17      371.95     11.81 o 
  -7   3  12      140.25      123.86      6.08 o 
  -6   3  12       79.79       67.59      5.68 o 
  -5   3  12      724.60      708.26     15.82 o 
  -4   3  12       53.16       51.57      6.73 o 
  -3   3  12     1239.26     1285.26     39.28 o 
  -2   3  12        1.95        3.90      2.81 o 
  -1   3  12       11.51       16.97      8.24 o 
   0   3  12        3.18       -1.60      2.81 o 
   1   3  12       10.11        5.84      3.76 o 
   2   3  12       18.66        3.32      6.00 o 
   3   3  12       60.95       74.78     11.34 o 
   4   3  12        4.65       13.79      7.57 o 
   5   3  12       37.20       31.90      9.38 o 
 -10   4  12      131.64      151.35     14.00 o 
  -9   4  12       14.25        0.76      9.04 o 
  -8   4  12       87.94       83.21      6.36 o 
  -7   4  12      854.29      745.91     19.44 o 
  -6   4  12        0.09       -1.58      2.74 o 
  -5   4  12      630.98      603.70     12.90 o 
  -4   4  12     1146.60     1125.77     20.73 o 
  -3   4  12     1345.37     1325.59     36.76 o 
  -2   4  12      285.89      258.16     11.48 o 
  -1   4  12        0.02       -0.11      2.99 o 
   0   4  12        0.00        0.50      3.13 o 
   1   4  12       12.23       15.96      5.80 o 
   2   4  12      140.81      129.03     11.48 o 
   3   4  12        0.10       -5.86      5.86 o 
   4   4  12        1.30       -1.26      6.99 o 
   5   4  12       32.29       18.58      8.40 o 
 -10   5  12        8.21        9.28      6.69 o 
  -9   5  12        0.34        3.58      3.29 o 
  -8   5  12      115.45      124.13      7.88 o 
  -7   5  12      226.57      196.80     11.46 o 
  -6   5  12        3.53        3.93      4.37 o 
  -5   5  12        0.49        3.75      3.57 o 
  -4   5  12      774.84      738.32     16.00 o 
  -3   5  12      433.11      438.31     13.99 o 
  -2   5  12     1555.81     1533.00     32.00 o 
  -1   5  12      237.50      234.03     11.52 o 
   0   5  12      144.05      134.63      8.24 o 
   1   5  12       43.25       36.29      7.26 o 
   2   5  12        2.12        3.39      7.41 o 
   3   5  12       31.06       26.65      8.86 o 
   4   5  12       37.91       57.15     11.59 o 
 -11   6  12        2.29       -4.81      9.53 o 
 -10   6  12        1.25       -0.56      3.58 o 
  -9   6  12       29.76       32.58      5.15 o 
  -8   6  12        4.36        3.46      4.23 o 
  -7   6  12      107.76      100.48      9.26 o 
  -6   6  12       42.07       44.37      6.60 o 
  -5   6  12        8.71        3.08      2.86 o 
  -4   6  12        3.64        2.56      2.53 o 
  -3   6  12       49.85       39.78      4.66 o 
  -2   6  12        1.28        0.09      3.30 o 
  -1   6  12       79.31       84.88     11.29 o 
   0   6  12        1.28        4.53      4.10 o 
   1   6  12       11.38        6.53      5.67 o 
   2   6  12        0.64        4.32      7.50 o 
   3   6  12       28.47       12.97      8.67 o 
   4   6  12       59.45       51.20     11.06 o 
 -11   7  12        0.00        0.17      9.02 o 
 -10   7  12      208.73      217.50     18.32 o 
  -9   7  12        8.79       12.14      4.81 o 
  -8   7  12        0.00        0.68      5.92 o 
  -7   7  12       94.41       97.79     14.12 o 
  -6   7  12        1.44       -1.04      2.72 o 
  -5   7  12      147.29      137.98      8.12 o 
  -4   7  12       17.23       10.60      3.34 o 
  -3   7  12        4.14        2.06      3.10 o 
  -2   7  12        9.44        3.87      3.90 o 
  -1   7  12       20.75       23.33     11.76 o 
   0   7  12       13.12       18.64      5.58 o 
   1   7  12       41.24       51.07      8.35 o 
   2   7  12        9.24        8.83      7.89 o 
   3   7  12       14.95       14.92      8.63 o 
 -11   8  12        1.85        1.21      4.54 o 
 -10   8  12        0.28        7.28      4.95 o 
  -9   8  12        9.09       14.07      5.61 o 
  -8   8  12       87.73       79.31     12.57 o 
  -7   8  12       78.27       64.69      8.65 o 
  -6   8  12      121.11      121.65      7.20 o 
  -5   8  12        1.37        2.73      3.57 o 
  -4   8  12        1.75        1.69      3.26 o 
  -3   8  12       10.84        9.58      3.83 o 
  -2   8  12       34.10       42.67      5.75 o 
  -1   8  12        4.12        5.31      4.86 o 
   0   8  12        2.20        4.49      4.81 o 
   1   8  12       11.39       10.18     10.05 o 
   2   8  12        0.90       -3.68      8.37 o 
 -11   9  12       28.92       37.62     13.87 o 
 -10   9  12      288.61      326.17     22.09 o 
  -9   9  12      163.78      187.97     13.22 o 
  -8   9  12      134.05      130.43     18.64 o 
  -7   9  12       38.50       38.55      7.82 o 
  -6   9  12        2.17       -2.83      2.93 o 
  -5   9  12       15.90       24.27      4.81 o 
  -4   9  12       26.41       24.95      5.36 o 
  -3   9  12       65.07       73.47      7.01 o 
  -2   9  12        7.50        2.60      4.05 o 
  -1   9  12        0.01        3.85      6.17 o 
   0   9  12       20.78       31.14      7.93 o 
   1   9  12       70.22      115.44     12.56 o 
 -10  10  12       32.22       28.02      8.77 o 
  -9  10  12       72.39       68.81     13.21 o 
  -8  10  12       43.24       45.47      8.48 o 
  -7  10  12       38.53       28.06      7.52 o 
  -6  10  12        0.11       -2.93      2.93 o 
  -5  10  12        2.16       -0.73      3.78 o 
  -4  10  12       60.79       73.35      8.08 o 
  -3  10  12       32.88       39.46      8.83 o 
  -2  10  12        3.35       10.16      5.06 o 
  -1  10  12       40.53       40.42      9.54 o 
   0  10  12       25.72       25.66     13.15 o 
  -9  11  12        0.11        8.89      7.49 o 
  -8  11  12       39.46       42.20      9.93 o 
  -7  11  12        5.98       11.82      3.67 o 
  -6  11  12      213.71      242.46     11.89 o 
  -5  11  12       28.36       33.75      6.29 o 
  -4  11  12        9.78        9.67      5.24 o 
  -3  11  12        3.62       -0.40      4.45 o 
  -2  11  12        3.76        4.48      8.49 o 
  -1  11  12        4.67        8.00      7.69 o 
  -8  12  12       11.84       17.18      9.72 o 
  -7  12  12       72.96       90.38      9.34 o 
  -6  12  12      217.34      218.46     13.40 o 
  -5  12  12       41.40       52.35      8.52 o 
  -4  12  12       39.38       58.45      9.51 o 
  -3  12  12        2.66        1.82      5.82 o 
  -1 -17  13        4.74       14.19     14.36 o 
   0 -17  13       55.79       51.68     19.07 o 
   1 -17  13        4.35       14.51     16.78 o 
   2 -17  13       21.05       16.91     18.97 o 
   3 -17  13        0.05       -4.25     19.05 o 
  -3 -16  13       29.58       35.80     14.52 o 
  -2 -16  13      112.88      141.19     16.72 o 
  -1 -16  13       32.89       27.09     12.41 o 
   0 -16  13        1.62       11.68      9.26 o 
   1 -16  13        7.07       21.48     10.53 o 
   2 -16  13        0.06       -9.07      9.07 o 
   3 -16  13        0.23      -16.55     16.55 o 
   4 -16  13       10.09      -12.08     20.42 o 
  -4 -15  13       16.66       13.63      7.12 o 
  -3 -15  13       57.91       55.17      8.67 o 
  -2 -15  13       40.96       48.98      8.24 o 
  -1 -15  13        2.64        0.68      4.62 o 
   0 -15  13       19.63       27.79      7.06 o 
   1 -15  13       35.25       19.03      6.63 o 
   2 -15  13        2.57       -1.84      5.48 o 
   3 -15  13      157.33      109.52     28.33 o 
   4 -15  13       25.24       11.40     23.45 o 
   5 -15  13       67.34       55.67     28.42 o 
  -5 -14  13       52.77       47.95     10.35 o 
  -4 -14  13      255.75      279.81     22.16 o 
  -3 -14  13        4.19        0.54      4.92 o 
  -2 -14  13        9.61        8.38      4.83 o 
  -1 -14  13       28.16       44.20      6.35 o 
   0 -14  13       36.59       29.76      6.72 o 
   1 -14  13       11.36       19.17      6.51 o 
   2 -14  13      121.76      133.27     10.72 o 
   3 -14  13      152.49      134.51     12.98 o 
   4 -14  13       36.51       12.66     24.36 o 
   5 -14  13       28.35        9.50      9.98 o 
   6 -14  13       25.95       11.40     11.22 o 
  -6 -13  13      535.10      574.20     25.86 o 
  -5 -13  13       51.61       50.02      6.92 o 
  -4 -13  13       34.81       35.58      7.71 o 
  -3 -13  13        1.73        2.15      4.02 o 
  -2 -13  13       65.25       66.20      7.00 o 
  -1 -13  13      447.99      472.15     14.91 o 
   0 -13  13        3.92       -1.77      4.78 o 
   1 -13  13        0.06       -0.82      4.69 o 
   2 -13  13        0.31       -1.51      4.92 o 
   3 -13  13        3.35        3.03     16.33 o 
   4 -13  13       91.78       84.06     10.70 o 
   5 -13  13       12.67        7.97     10.34 o 
   6 -13  13      119.87      103.65     17.19 o 
  -7 -12  13        2.48        0.28      4.37 o 
  -6 -12  13      263.97      291.59     13.40 o 
  -5 -12  13       20.71       17.18      4.93 o 
  -4 -12  13       13.43       11.27      4.58 o 
  -3 -12  13       77.59       78.41      7.54 o 
  -2 -12  13        0.00       -1.19      3.40 o 
  -1 -12  13        9.15       15.87      4.62 o 
   0 -12  13       25.60       25.88      5.17 o 
   1 -12  13       14.98       17.08      5.76 o 
   2 -12  13       35.76       33.28     11.10 o 
   3 -12  13        5.08      -10.23     10.81 o 
   4 -12  13        7.86        1.32      7.69 o 
   5 -12  13       21.26       14.00      6.66 o 
   6 -12  13       49.52       28.68     10.99 o 
   7 -12  13       26.98       26.90     10.86 o 
  -8 -11  13       37.39       37.23      6.44 o 
  -7 -11  13       18.06       20.68      5.59 o 
  -6 -11  13        0.62       -0.08      3.55 o 
  -5 -11  13        7.40        5.37      3.77 o 
  -4 -11  13        0.02        0.83      3.48 o 
  -3 -11  13       13.42       11.84      4.27 o 
  -2 -11  13        6.61        1.65      3.67 o 
  -1 -11  13       60.86       65.68      6.12 o 
   0 -11  13        6.78        2.72      3.74 o 
   1 -11  13        0.12       -3.31      3.31 o 
   2 -11  13       18.85       18.47      5.45 o 
   3 -11  13       10.58        4.80      5.32 o 
   4 -11  13       16.58        5.01      4.78 o 
   5 -11  13        4.05        1.95      4.66 o 
   6 -11  13       33.02       26.62     14.13 o 
   7 -11  13       74.72       46.29     13.03 o 
  -8 -10  13        3.86        0.45      4.82 o 
  -7 -10  13       77.54       66.93      8.20 o 
  -6 -10  13       17.59       19.28      4.55 o 
  -5 -10  13       31.73       30.48      5.65 o 
  -4 -10  13       28.65       20.07      4.48 o 
  -3 -10  13      178.28      168.06      9.60 o 
  -2 -10  13        2.37        4.28      3.63 o 
  -1 -10  13       32.59       32.39      5.68 o 
   0 -10  13       27.08       30.52      4.87 o 
   1 -10  13        1.34        4.25      3.62 o 
   2 -10  13        3.68        3.54      6.34 o 
   3 -10  13       73.41       72.34      9.45 o 
   4 -10  13        5.97        4.98      6.43 o 
   5 -10  13        1.16       -2.91      5.80 o 
   6 -10  13        9.51       10.34      4.84 o 
   7 -10  13       91.57       92.19     14.95 o 
  -9  -9  13       28.91       39.81      9.16 o 
  -8  -9  13       89.45       81.35     16.70 o 
  -7  -9  13      232.61      234.58     12.44 o 
  -6  -9  13       19.33       20.26      4.68 o 
  -5  -9  13       56.23       66.50      8.17 o 
  -4  -9  13       76.25       84.19      6.70 o 
  -3  -9  13        6.64        9.54      3.92 o 
  -2  -9  13      669.53      693.29     17.11 o 
  -1  -9  13      430.34      452.82     12.30 o 
   0  -9  13        3.55        3.57      3.45 o 
   1  -9  13       10.84       17.09      4.26 o 
   2  -9  13      290.13      271.34     14.33 o 
   3  -9  13      147.36      114.68     29.58 o 
   4  -9  13        0.01       -5.00      8.91 o 
   5  -9  13        0.01        4.12      4.86 o 
   6  -9  13       20.01       13.82      5.24 o 
   7  -9  13        6.67       -7.59      9.52 o 
 -10  -8  13       45.81       47.48     12.92 o 
  -9  -8  13      166.09      189.72     25.96 o 
  -8  -8  13        0.05        3.97      3.40 o 
  -7  -8  13        0.27        0.94      5.52 o 
  -6  -8  13      110.10      106.18      7.16 o 
  -5  -8  13       29.24       24.75      4.28 o 
  -4  -8  13       41.29       34.05      4.52 o 
  -3  -8  13        5.65        9.28      4.18 o 
  -2  -8  13      107.24      105.43     10.86 o 
  -1  -8  13      612.25      698.88     14.36 o 
   0  -8  13       40.21       38.91      5.59 o 
   1  -8  13      183.95      173.35      8.62 o 
   2  -8  13       45.60       47.20      9.85 o 
   3  -8  13      182.67      200.59     13.05 o 
   4  -8  13        9.28        7.02      4.67 o 
   5  -8  13      157.56      183.21     10.81 o 
   6  -8  13       56.67       61.79      7.22 o 
   7  -8  13      143.32      141.17     16.88 o 
 -10  -7  13       18.05       14.94      9.03 o 
  -9  -7  13      121.04      126.44     12.37 o 
  -8  -7  13        7.24        8.41      2.97 o 
  -7  -7  13      428.82      457.28     13.68 o 
  -6  -7  13        3.81        4.14      2.93 o 
  -5  -7  13       51.26       46.16      5.77 o 
  -4  -7  13        0.80        3.21      2.59 o 
  -3  -7  13       70.67       69.96      5.75 o 
  -2  -7  13       65.21       58.40      5.45 o 
  -1  -7  13     1058.19     1155.36     19.63 o 
   0  -7  13        2.25        3.83      3.69 o 
   1  -7  13       22.27       29.89      4.57 o 
   2  -7  13       81.06       82.92      6.52 o 
   3  -7  13      310.07      305.32     15.53 o 
   4  -7  13      169.85      187.51     24.02 o 
   5  -7  13       12.15        9.40      7.61 o 
   6  -7  13       49.10       59.45      7.17 o 
   7  -7  13        0.03       -2.00      8.06 o 
 -10  -6  13        2.62        7.88      7.48 o 
  -9  -6  13       48.35       49.84      8.08 o 
  -8  -6  13       16.99       20.46      6.24 o 
  -7  -6  13      236.85      250.60     15.05 o 
  -6  -6  13        4.93        6.28      3.00 o 
  -5  -6  13        1.87        2.85      2.46 o 
  -4  -6  13        9.63        8.97      2.91 o 
  -3  -6  13      507.54      554.01     19.04 o 
  -2  -6  13      130.58      132.93      7.54 o 
  -1  -6  13      222.15      245.82      8.05 o 
   0  -6  13      663.01      687.64     13.96 o 
   1  -6  13       46.38       41.24      4.40 o 
   2  -6  13       95.89      115.16     12.62 o 
   3  -6  13        9.96        1.21      5.20 o 
   4  -6  13      221.93      263.21     13.11 o 
   5  -6  13        0.69        9.37      8.60 o 
   6  -6  13        1.81        2.87      4.65 o 
   7  -6  13      153.25       97.50     17.97 o 
 -11  -5  13       18.44        6.54      7.97 o 
 -10  -5  13       37.32       50.10     10.70 o 
  -9  -5  13       12.59       10.18      5.54 o 
  -8  -5  13       27.49       28.03     16.72 o 
  -7  -5  13        0.87       -0.53      3.72 o 
  -6  -5  13       48.94       42.20      5.14 o 
  -5  -5  13       21.03       27.72      3.71 o 
  -4  -5  13       24.85       14.59      3.06 o 
  -3  -5  13        7.90       13.07      3.05 o 
  -2  -5  13       38.19       40.28      4.37 o 
  -1  -5  13       42.66       46.20      4.09 o 
   0  -5  13       77.05       71.88      5.08 o 
   1  -5  13      179.27      190.91      7.92 o 
   2  -5  13        9.28        7.42      4.28 o 
   3  -5  13       25.55       31.58     14.26 o 
   4  -5  13        5.54        4.48      4.70 o 
   5  -5  13       65.08       55.31      7.57 o 
   6  -5  13      282.98      286.82     13.99 o 
   7  -5  13       12.34       14.50     10.86 o 
 -11  -4  13       18.38       16.03      7.74 o 
 -10  -4  13       29.45       33.12      7.00 o 
  -9  -4  13       12.41       12.37      5.18 o 
  -8  -4  13       11.02        7.37      4.65 o 
  -7  -4  13      162.93      179.47     18.13 o 
  -6  -4  13       17.10       10.31      2.72 o 
  -5  -4  13      535.21      571.78     13.55 o 
  -4  -4  13        9.68        6.17      2.51 o 
  -3  -4  13       14.84       15.20      3.09 o 
  -2  -4  13      298.81      282.56      9.09 o 
  -1  -4  13       85.53       88.61      5.73 o 
   0  -4  13      117.53      133.26      7.06 o 
   1  -4  13       26.36       22.73      3.73 o 
   2  -4  13        0.22       -1.44      3.56 o 
   3  -4  13       81.31       68.31     10.10 o 
   4  -4  13      121.30      115.23     12.45 o 
   5  -4  13        0.33       -2.27      4.45 o 
   6  -4  13       88.71       92.64      9.30 o 
   7  -4  13       30.45       39.89     13.59 o 
 -11  -3  13       62.02       73.15     11.21 o 
 -10  -3  13       27.46       24.46     11.58 o 
  -9  -3  13       77.83       77.48      8.14 o 
  -8  -3  13       10.27        5.45      9.41 o 
  -7  -3  13       66.01       68.04      7.28 o 
  -6  -3  13      348.83      321.32      9.55 o 
  -5  -3  13      204.70      208.53     16.05 o 
  -4  -3  13       11.75       16.21      2.85 o 
  -3  -3  13      129.15      130.64      6.94 o 
  -2  -3  13       46.41       46.04      4.46 o 
  -1  -3  13        4.68        5.03      2.58 o 
   0  -3  13      288.75      296.71      9.94 o 
   1  -3  13       38.70       34.84      6.00 o 
   2  -3  13        6.01       15.18      4.97 o 
   3  -3  13      108.38      108.86     12.44 o 
   4  -3  13      230.59      273.47     17.16 o 
   5  -3  13      107.03       99.40     12.01 o 
   6  -3  13       47.19       42.10      6.97 o 
   7  -3  13       18.16       17.61     11.15 o 
 -11  -2  13        7.36       13.92      6.49 o 
 -10  -2  13       78.40       87.49      8.70 o 
  -9  -2  13       55.41       61.60      7.22 o 
  -8  -2  13       29.82       19.81      4.86 o 
  -7  -2  13      420.77      364.81     14.29 o 
  -6  -2  13       46.95       55.35      6.79 o 
  -5  -2  13      140.51      132.73      5.92 o 
  -4  -2  13        3.61        4.96      3.58 o 
  -3  -2  13      331.46      342.51     18.43 o 
  -2  -2  13      242.07      248.01      8.52 o 
  -1  -2  13      144.22      157.40      7.86 o 
   0  -2  13      272.03      275.64      8.15 o 
   1  -2  13      654.14      660.44     14.49 o 
   2  -2  13      137.95      161.33     15.09 o 
   3  -2  13      260.94      279.92     17.49 o 
   4  -2  13      249.05      285.34     17.96 o 
   5  -2  13      794.21      804.64     32.14 o 
   6  -2  13       38.18       29.76      6.57 o 
   7  -2  13        2.26       -0.18      9.56 o 
 -12  -1  13      144.31      169.60     13.71 o 
 -11  -1  13        1.92       -2.98      4.65 o 
 -10  -1  13        4.46        2.85      4.22 o 
  -9  -1  13       73.70       81.75      7.53 o 
  -8  -1  13       48.71       47.13      5.20 o 
  -7  -1  13       15.26       19.30      4.25 o 
  -6  -1  13       63.70       56.59      8.07 o 
  -5  -1  13      138.56      155.35      6.66 o 
  -4  -1  13        1.89        2.13      2.13 o 
  -3  -1  13        6.96       11.87      2.91 o 
  -2  -1  13       20.67       18.49      3.32 o 
  -1  -1  13      115.70      125.93      7.17 o 
   0  -1  13      180.15      181.46      7.30 o 
   1  -1  13      262.11      259.91      8.08 o 
   2  -1  13       75.53       88.91     21.42 o 
   3  -1  13        8.16        5.81      5.98 o 
   4  -1  13     1030.08     1026.17     37.10 o 
   5  -1  13      196.94      188.45     15.93 o 
   6  -1  13       46.26       28.71      6.98 o 
 -10   0  13        0.14        1.56      6.51 o 
  -9   0  13        0.02        0.27      3.12 o 
  -8   0  13       34.18       33.22      4.51 o 
  -7   0  13      116.96      115.18      7.54 o 
  -6   0  13       10.93        1.90      3.04 o 
  -5   0  13      436.59      433.71     10.53 o 
  -4   0  13       64.20       55.68      4.51 o 
  -3   0  13       65.09       59.23      4.91 o 
  -2   0  13       15.39       17.29      3.42 o 
  -1   0  13       57.13       64.49      5.37 o 
   0   0  13       15.46       13.77      3.03 o 
   1   0  13      208.03      229.20      9.16 o 
   2   0  13      202.11      204.37     21.61 o 
   3   0  13      126.30      109.28     13.03 o 
   4   0  13        2.81       -1.17      6.45 o 
   5   0  13        0.22       -0.35      6.05 o 
   6   0  13       24.73       23.22      8.30 o 
 -10   1  13       36.36       19.33      7.05 o 
  -9   1  13      145.96      126.99      9.82 o 
  -8   1  13       85.00       87.86      9.25 o 
  -7   1  13        4.34       -0.04      3.05 o 
  -6   1  13      374.14      333.89     15.45 o 
  -5   1  13      409.95      390.52      9.98 o 
  -4   1  13       44.84       42.43      4.26 o 
  -3   1  13        7.47        6.70      2.88 o 
  -2   1  13      123.91      122.13      7.11 o 
  -1   1  13      223.32      227.63     12.97 o 
   0   1  13       32.87       39.86      4.07 o 
   1   1  13       22.89       23.29      4.76 o 
   2   1  13      123.78      162.90     12.22 o 
   3   1  13       65.32       58.19     10.44 o 
   4   1  13       66.74       58.97     10.11 o 
   5   1  13        1.19        2.46      6.51 o 
   6   1  13       37.62       29.25      8.25 o 
 -10   2  13        0.01        2.35      5.88 o 
  -9   2  13       47.22       45.35      6.97 o 
  -8   2  13      108.16       97.17      6.97 o 
  -7   2  13      245.11      237.77     10.19 o 
  -6   2  13      226.16      209.55     10.12 o 
  -5   2  13        1.71        1.03      2.08 o 
  -4   2  13      185.70      169.49      7.45 o 
  -3   2  13        0.89       -2.14      2.20 o 
  -2   2  13      476.47      469.41     12.67 o 
  -1   2  13       80.44       86.13      6.38 o 
   0   2  13       12.22        5.07      2.89 o 
   1   2  13       96.18       92.34     15.60 o 
   2   2  13       14.15       11.67      5.44 o 
   3   2  13       16.27       18.04      7.61 o 
   4   2  13       35.39       55.69     10.33 o 
   5   2  13        3.27        4.32      7.10 o 
 -10   3  13        0.06       -3.45      5.61 o 
  -9   3  13       92.22      105.71      7.25 o 
  -8   3  13        1.29       -0.42      3.01 o 
  -7   3  13        7.50        3.87      3.58 o 
  -6   3  13      182.85      171.68      9.57 o 
  -5   3  13      212.36      213.50      7.67 o 
  -4   3  13      867.19      860.90     27.16 o 
  -3   3  13       31.63       38.55      5.17 o 
  -2   3  13      161.82      166.91      9.94 o 
  -1   3  13        9.42        7.52      3.80 o 
   0   3  13      106.57      109.16      7.21 o 
   1   3  13      499.66      557.40     20.21 o 
   2   3  13        6.09        4.12      5.18 o 
   3   3  13       30.64       17.31      8.05 o 
   4   3  13        9.18        4.22      7.46 o 
   5   3  13       10.54        8.56      8.24 o 
 -11   4  13      108.53      101.18     28.33 o 
 -10   4  13        0.18       -2.37      6.12 o 
  -9   4  13       22.74       27.03      4.69 o 
  -8   4  13      100.73       91.58      5.88 o 
  -7   4  13       87.40       69.43      5.38 o 
  -6   4  13      162.17      142.66     10.78 o 
  -5   4  13      325.43      337.88     10.88 o 
  -4   4  13      716.55      715.85     18.27 o 
  -3   4  13     1716.66     1665.38     33.54 o 
  -2   4  13      121.12      140.60      9.46 o 
  -1   4  13       26.27       29.94      5.35 o 
   0   4  13       32.95       35.17      5.47 o 
   1   4  13      841.04      835.08     26.08 o 
   2   4  13        4.67        9.85      7.52 o 
   3   4  13       34.91       46.36     10.30 o 
   4   4  13       20.17        7.10      7.92 o 
 -11   5  13       58.14       46.02     10.47 o 
 -10   5  13      173.90      200.49      9.98 o 
  -9   5  13       34.95       30.17      5.05 o 
  -8   5  13        0.64       -2.16      3.50 o 
  -7   5  13        0.04       -1.97      3.04 o 
  -6   5  13       75.22       52.16      5.53 o 
  -5   5  13        0.62       -0.01      2.26 o 
  -4   5  13        5.94        7.11      3.38 o 
  -3   5  13      206.94      201.91     11.28 o 
  -2   5  13       39.43       49.09      8.16 o 
  -1   5  13       40.65       51.68      6.77 o 
   0   5  13       52.56       61.84      7.35 o 
   1   5  13       22.12       19.25      6.54 o 
   2   5  13        4.68       -6.99      6.99 o 
   3   5  13       72.91       59.58     11.93 o 
   4   5  13        4.49        3.76      7.71 o 
 -11   6  13       11.13       15.54      8.60 o 
 -10   6  13       20.35       22.53      4.99 o 
  -9   6  13        0.01        4.45      4.13 o 
  -8   6  13       98.35       97.83      9.35 o 
  -7   6  13        0.70       -1.69      4.16 o 
  -6   6  13        0.88       -0.87      1.99 o 
  -5   6  13       36.12       25.10      3.91 o 
  -4   6  13        9.04        7.13      3.10 o 
  -3   6  13      132.58      113.07      8.87 o 
  -2   6  13        0.00       -2.55      3.35 o 
  -1   6  13        3.42        1.53      3.96 o 
   0   6  13       30.16       30.72      6.02 o 
   1   6  13       10.23        6.67      6.46 o 
   2   6  13       43.56       47.20     11.66 o 
   3   6  13       22.87       28.43     10.07 o 
 -11   7  13       18.46       14.36      5.63 o 
 -10   7  13        0.48        6.06      4.64 o 
  -9   7  13       44.00       24.99      6.00 o 
  -8   7  13       16.24       12.99      5.52 o 
  -7   7  13       70.42       78.53     16.28 o 
  -6   7  13       40.48       40.07      4.71 o 
  -5   7  13        0.98        1.97      2.78 o 
  -4   7  13        0.01        2.80      3.14 o 
  -3   7  13        2.21       -4.29      5.22 o 
  -2   7  13        0.58        0.66      3.88 o 
  -1   7  13      118.50      131.36     10.78 o 
   0   7  13       18.89       24.67      7.28 o 
   1   7  13       65.56       50.90      9.37 o 
   2   7  13       29.55       24.76     10.02 o 
 -11   8  13        5.93        8.37      6.25 o 
 -10   8  13        3.65        0.39      4.87 o 
  -9   8  13       19.78       10.41      5.87 o 
  -8   8  13       50.66       46.96     19.70 o 
  -7   8  13       63.17       75.19      9.44 o 
  -6   8  13       24.28       27.60      4.38 o 
  -5   8  13        0.14        1.45      3.02 o 
  -4   8  13        0.07       -1.61      3.22 o 
  -3   8  13       65.57       73.83     13.15 o 
  -2   8  13       78.16       78.00      8.79 o 
  -1   8  13        1.97        1.57      5.61 o 
   0   8  13        3.24       -2.89      5.96 o 
   1   8  13        7.19       -6.07      6.07 o 
 -10   9  13       26.39       32.30      8.96 o 
  -9   9  13       11.23        9.21      6.33 o 
  -8   9  13      181.18      161.68     17.61 o 
  -7   9  13        4.42        1.08      5.32 o 
  -6   9  13      179.37      189.08     10.41 o 
  -5   9  13       38.38       34.68      4.87 o 
  -4   9  13       31.11       35.81      5.37 o 
  -3   9  13        1.48       -1.27      3.84 o 
  -2   9  13      255.69      287.91     16.03 o 
  -1   9  13        0.00       -5.57      5.57 o 
   0   9  13       66.00       69.84     13.08 o 
  -9  10  13        0.56        8.36      7.66 o 
  -8  10  13       28.15       48.54      8.78 o 
  -7  10  13      189.78      207.30     15.95 o 
  -6  10  13       17.22       19.29      4.80 o 
  -5  10  13       55.94       53.19      6.84 o 
  -4  10  13        6.81        3.56      4.18 o 
  -3  10  13      153.17      154.93     13.93 o 
  -2  10  13       88.60      124.96     13.94 o 
  -1  10  13       94.32      102.87     17.34 o 
  -8  11  13        7.24       10.56      8.99 o 
  -7  11  13      109.35      116.50     16.95 o 
  -6  11  13        0.08       -1.52      4.53 o 
  -5  11  13       96.99      133.49     12.32 o 
  -4  11  13       60.46       47.34      7.59 o 
  -3  11  13       69.36      101.47     10.61 o 
  -2  11  13        4.39        3.78      8.66 o 
  -6  12  13        2.02        0.79      5.03 o 
  -5  12  13       13.28       12.74      5.84 o 
  -2 -16  14        0.00       -5.51      5.51 o 
  -1 -16  14        0.95       -2.51      5.73 o 
   0 -16  14       24.28       22.77      7.67 o 
   1 -16  14       48.36       41.59      8.23 o 
   2 -16  14      108.20       83.40     14.71 o 
   3 -16  14        0.02      -17.75     17.75 o 
  -4 -15  14      286.92      322.65     21.04 o 
  -3 -15  14      183.40      214.82     19.04 o 
  -2 -15  14        0.72       -4.05      4.05 o 
  -1 -15  14       36.67       30.26      6.50 o 
   0 -15  14       80.07       59.54     10.43 o 
   1 -15  14       11.15        7.13      6.22 o 
   2 -15  14       44.50       44.34      8.19 o 
   3 -15  14        1.58       -6.11      6.11 o 
   4 -15  14       29.56        1.98     22.72 o 
  -5 -14  14      145.31      150.68     12.78 o 
  -4 -14  14      390.91      387.03     17.38 o 
  -3 -14  14      134.07      135.43     12.04 o 
  -2 -14  14        2.20        2.39      4.51 o 
  -1 -14  14        8.59       10.24      5.23 o 
   0 -14  14       55.36       61.00      8.50 o 
   1 -14  14       17.97        6.86      5.90 o 
   2 -14  14        4.05        2.17      5.88 o 
   3 -14  14       48.87       38.44      8.66 o 
   4 -14  14       47.92       46.81     13.08 o 
   5 -14  14        0.68        2.28     10.58 o 
  -6 -13  14       37.08       34.62      7.14 o 
  -5 -13  14        6.99        1.69      4.51 o 
  -4 -13  14      136.43      131.00     10.09 o 
  -3 -13  14      116.11      123.85     11.25 o 
  -2 -13  14        4.87       -1.44      4.96 o 
  -1 -13  14       19.05       15.86      5.40 o 
   0 -13  14        2.47        4.64      4.36 o 
   1 -13  14       66.27       65.13      8.41 o 
   2 -13  14        6.40        1.21      5.37 o 
   3 -13  14       37.34       53.29      9.27 o 
   4 -13  14       12.14        0.56     32.66 o 
   5 -13  14        0.56        4.40      5.75 o 
   6 -13  14        0.15        0.30     13.09 o 
  -7 -12  14        0.34       -1.12      4.84 o 
  -6 -12  14       22.33       31.85      5.95 o 
  -5 -12  14      119.19      121.84      9.32 o 
  -4 -12  14      203.23      203.28     11.64 o 
  -3 -12  14       10.94        1.26      4.11 o
[truncated: 92,652 more chars]
